# Supplementary material for: Integration of Transcriptomics and Microbiomics Reveals the Responses of Bellamya aeruginosa to Toxic Cyanobacteria
Source: Toxins (Basel). 2023 Feb 1;15(2):119. doi: 10.3390/toxins15020119 (PMC9958990; doi:10.3390/toxins15020119)
Supplement: Supplementary file 1 [file toxins-15-00119-s001.zip]

Archive with 7 entries (7 files):
- Supplementary Table S1.xlsx
- Supplementary Table S2.xlsx
- Supplementary Table S3.xlsx
- Supplementary Table S4.xlsx
- Supplementary Table S5.xlsx
- Supplementary Table S6.xlsx
- toxins-2158149 supplementary figures.pdf
