# Supplementary material for: Integration of Transcriptomics and Microbiomics Reveals the Responses of Bellamya aeruginosa to Toxic Cyanobacteria
Source: Toxins (Basel). 2023 Feb 1;15(2):119. doi: 10.3390/toxins15020119 (PMC9958990; doi:10.3390/toxins15020119)
Supplement: Supplementary file 1 [file toxins-15-00119-s001.zip › Supplementary Table S1.xlsx]

## Sheet: 2.1.1_数据过滤_过滤后的Reads质量统计_130744
Table S1. Overview of 24 samples transcriptome sequencing data.
Sample	Raw Reads (M)	Clean Reads (M)	Clean Bases(Gb)	Clean Reads Q20(%)	Clean Reads Q30(%)	Clean Reads Ratio(%)	Total mapping(%)	Uniquely mapping(%)
d14_905_1	21.59	21.58	1.08	98.2	93.84	99.94	85.21	60.94
d14_905_2	21.59	21.57	1.08	98.16	93.72	99.93	86.17	62.96
d14_905_3	21.59	21.57	1.08	98.26	94.01	99.93	85.92	63.74
d14_CV9_1	21.59	21.51	1.08	97.95	92.9	99.62	85.09	61.53
d14_CV9_2	21.59	21.51	1.08	98.2	93.78	99.64	86.05	62.81
d14_CV9_3	21.59	21.5	1.07	97.86	92.63	99.59	85.33	60.78
d1_905_1	21.75	21.51	1.08	98.38	94.9	98.9	83.64	59.61
d1_905_2	21.75	21.42	1.07	98.55	95.39	98.5	85.18	61.32
d1_905_3	21.75	21.48	1.07	98.32	94.75	98.78	84.69	60.49
d1_CV9_1	21.75	21.56	1.08	98.1	94.18	99.15	84.94	61.44
d1_CV9_2	21.75	21.54	1.08	98.21	94.54	99.04	84.54	60.98
d1_CV9_3	21.75	21.64	1.08	98.33	94.83	99.51	84.3	60.21
d3_905_1	21.75	21.59	1.08	98.28	94.74	99.27	83.83	60.6
d3_905_2	21.75	21.65	1.08	98.28	94.71	99.56	83.27	58.46
d3_905_3	21.75	21.59	1.08	98.24	94.62	99.28	81.49	57.23
d3_CV9_1	21.75	21.53	1.08	98.45	95.15	98.99	82.67	58.52
d3_CV9_2	21.75	21.57	1.08	98.5	95.31	99.16	83.63	59.54
d3_CV9_3	21.75	21.64	1.08	98.33	94.85	99.5	84.05	59.99
d7_905_1	21.75	21.63	1.08	98.49	95.3	99.48	84.2	60.55
d7_905_2	21.75	21.52	1.08	98.09	94.26	98.94	81.91	58.56
d7_905_3	21.75	21.45	1.07	98.22	94.56	98.64	83.74	59.68
d7_CV9_1	21.75	21.2	1.06	98.23	94.7	97.49	82.95	60.23
d7_CV9_2	21.75	21.37	1.07	98.11	94.35	98.28	80.2	57.21
d7_CV9_3	21.75	21.3	1.06	98.05	94.16	97.93	79.91	56.59
