# Supplementary material for: Integration of Transcriptomics and Microbiomics Reveals the Responses of Bellamya aeruginosa to Toxic Cyanobacteria
Source: Toxins (Basel). 2023 Feb 1;15(2):119. doi: 10.3390/toxins15020119 (PMC9958990; doi:10.3390/toxins15020119)
Supplement: Supplementary file 1 [file toxins-15-00119-s001.zip › Supplementary Table S2.xlsx]

## Sheet: Sheet1
Table S2. All differentially expressed genes in the hepatopancreas of Bellamya aeruginosa after exposure to toxic cyanobacteria.
Gene ID	NR annotation	log2(d1_T/d1_G)	FDR	log2(d3_T/d3_G)	FDR	log2(d7_T/d7_G)	FDR	log2(d14_T/d14_G)	FDR
Unigene9985	uncharacterized protein LOC112572741 [Pomacea canaliculata]	-0.31	0.991386	-2.47	0.0396624	-0.84	0.962031	-1.62	0.999912
Unigene9950	hypothetical protein XELAEV_18032724mg [Xenopus laevis]	-0.5	0.991386	-3.3	0.0189179	-0.21	0.999895	-1.61	0.999912
Unigene9919	mitochondrial enolase superfamily member 1-like isoform X1 [Pomacea canaliculata]	1.72	0.0438277	0.11	0.999985	1.03	0.942381	0.16	0.999912
Unigene9916	uncharacterized protein LOC112568773 isoform X1 [Pomacea canaliculata]	0.57	0.991386	0.52	0.999985	2.36	0.0442758	0.8	0.999912
Unigene9912	/	0.18	0.998111	-0.37	0.999985	-3.96	0.00261606	-0.33	0.999912
Unigene9893	/	-1.4	0.877007	2.83	0.0123558	0.55	0.999895	0.64	0.999912
Unigene9855	hypothetical protein CSKR_6999s [Clonorchis sinensis]	-0.12	0.995343	0.31	0.999985	1.34	0.0471865	1.06	0.124297
Unigene9844	hypothetical protein C0Q70_10928 [Pomacea canaliculata]	3.64	0.0239962	0.22	0.999985	-0.49	0.999895	-0.37	0.999912
Unigene9839	/	-0.96	0.976483	4.26	0.000163546	0.55	0.999895	0.8	0.999912
Unigene9836	/	-1.09	0.693314	-1.24	0.636108	-0.71	0.901829	-2.08	0.00499951
Unigene9817	hypothetical protein EGW08_014491, partial [Elysia chlorotica]	1.21	0.841623	3.87	0.000151708	0.89	0.999895	4.67	1.31e-05
Unigene9802	/	-1.09	0.9413	-0.17	0.999985	-3.8	0.0047985	0.14	0.999912
Unigene9788	/	0.09	0.998111	-0.61	0.999985	2.99	0.0105673	-6.8	6.33e-18
Unigene9783	/	0.93	0.907653	-0.52	0.999985	-3.51	0.0047985	0.13	0.999912
Unigene9677	aconitate hydratase, mitochondrial-like [Aplysia californica]	-0.84	0.909439	1.2	0.0364533	-1.68	0.00998953	/	/
Unigene9490	/	0.76	0.805167	-1.63	0.0189179	0.89	0.9388	-1.79	0.999912
Unigene9470	hypothetical protein F7725_029195 [Dissostichus mawsoni]	-0.5	0.991386	1.02	0.65877	1.74	0.0458073	-0.17	0.999912
Unigene9451	C-type lectin domain family 4 member F-like isoform X2 [Ornithorhynchus anatinus]	-2.52	0.314888	0.56	0.999985	3.42	0.0124875	0.85	0.999912
Unigene9401	/	7.15	3.24e-16	-0.24	0.999985	0.2	0.999895	0.55	0.999912
Unigene9389	/	0.27	0.991386	-2.78	0.0194781	-0.06	0.999895	-0.09	0.999912
Unigene932	PREDICTED: cat eye syndrome critical region protein 5 homolog isoform X4 [Biomphalaria glabrata]	0.86	0.990586	-4.1	0.000786531	-2.28	0.414751	0.06	0.999912
Unigene9244	/	0.27	0.991386	-1.11	0.999985	2.42	0.0418404	0.57	0.999912
Unigene9215	/	0.06	0.998111	1.54	0.0391364	-0.09	0.999895	-0.83	0.999912
Unigene8793	PREDICTED: L-aminoadipate-semialdehyde dehydrogenase large subunit-like [Aplysia californica]	-0.61	0.792164	1.71	3.39e-05	2.1	0.000755095	0.66	0.999912
Unigene8724	/	2.75	0.00153733	0.53	0.999985	-0.73	0.999895	-0.4	0.999912
Unigene8719	/	-1.41	0.669776	0.34	0.999985	-1.55	0.0474223	-0.95	0.999912
Unigene8663	/	-1.43	0.105661	0.08	0.999985	-1.92	0.0425037	-0.25	0.999912
Unigene8602	unnamed protein product, partial [Oncorhynchus mykiss]	-0.14	0.998111	0.46	0.999985	0.24	0.999895	3.34	0.000107043
Unigene8541	unnamed protein product [Oncorhynchus mykiss]	-1.99	0.0401798	0.62	0.999985	-0.6	0.999895	1.08	0.999912
Unigene8400	/	0	0.999817	2.21	0.0406273	1.4	0.930468	1.49	0.999912
Unigene8341	/	-1.29	0.866322	2.9	0.00143664	1.93	0.329947	2.39	0.489582
Unigene831	/	0.76	0.989123	-3.59	0.00826592	/	/	-0.68	0.999912
Unigene8307	/	-1.76	0.0980845	-0.03	0.999985	-0.64	0.999895	0.4	0.999912
Unigene8264	/	-1.61	0.0484144	-0.27	0.999985	-0.57	0.999895	-0.44	0.999912
Unigene8196	/	0.31	0.993186	-2.75	0.0315452	0.38	0.999895	2.42	0.00460753
Unigene8194	/	-0.41	0.940591	0.42	0.999985	1.24	0.000949105	0.87	0.999912
Unigene8168	/	-0.37	0.991386	4.55	4.74e-06	0.76	0.999895	0.82	0.999912
Unigene8065	zinc metalloproteinase nas-15-like [Pomacea canaliculata]	0.18	0.994115	0.03	0.999985	1.31	0.0599962	0.64	0.999912
Unigene8047	/	-1.44	0.841623	3.1	0.0345113	0.7	0.999895	-1.12	0.999912
Unigene8031	protocadherin Fat 4-like [Pomacea canaliculata]	0.84	0.990167	-2.46	0.00348091	-1.4	0.934847	-0.98	0.999912
Unigene7958	/	-0.01	0.999817	-0.16	0.999985	-2.03	0.0102992	-0.39	0.999912
Unigene7909	/	0.24	0.995343	0.54	0.999985	-2.4	0.0136472	0.13	0.999912
Unigene7891	/	0.7	0.991386	-0.71	0.999985	-2.72	0.0450017	/	/
Unigene7785	/	-2.16	0.0239962	0.1	0.999985	-0.26	0.999895	0.6	0.999912
Unigene758	/	0.15	0.991386	0.34	0.999985	1.92	0.00239953	0.78	0.999912
Unigene7462	/	-0.13	0.994115	-0.07	0.999985	1.74	0.0497469	-0.06	0.999912
Unigene7398	/	-0.34	0.991386	0.42	0.999985	-4.69	4.44e-05	-0.1	0.999912
Unigene7385	/	-0.05	0.998111	0.51	0.999985	1.89	0.00280822	1.47	0.999912
Unigene7382	proteasome inhibitor PI31 subunit-like [Pomacea canaliculata]	1.51	0.0345108	-0.29	0.999985	0.45	0.999895	-0.16	0.999912
Unigene7356	/	-1.2	0.903359	3.42	0.00116567	2.83	0.0374918	-0.31	0.999912
Unigene7201	/	0.55	0.991386	-0.74	0.999985	-1.39	0.934847	-3.39	0.0360214
Unigene72	hypothetical protein C0Q70_09487 [Pomacea canaliculata]	0.41	0.991386	0.47	0.999985	1.72	0.0443737	0.63	0.999912
Unigene7153	/	-0.71	0.986774	-0.13	0.999985	-3.03	0.00158726	-0.86	0.999912
Unigene7147	hypothetical protein DDB_G0270864 [Dictyostelium discoideum AX4]	1.19	0.937973	0.97	0.999985	-2.51	0.00619756	-0.47	0.999912
Unigene710	/	-0.87	0.970319	-0.59	0.999985	-1.87	0.0262654	-0.37	0.999912
Unigene7032	/	-1.1	0.892938	0.11	0.999985	-1.75	0.00146751	-0.24	0.999912
Unigene6977	/	3.37	0.00529177	0.71	0.999985	1.46	0.910508	0.03	0.999912
Unigene6873	/	-1.15	0.90289	0.97	0.999985	-2	0.00805278	-2.03	0.903813
Unigene6745	unnamed protein product [Coregonus sp. 'balchen']	2.31	0.0412849	-0.67	0.999985	-1.6	0.833932	-0.4	0.999912
Unigene6742	/	1.84	0.681469	-0.51	0.999985	-1.94	0.0487897	-0.66	0.999912
Unigene6727	/	-1.18	0.925156	6.41	1.46e-13	0.59	0.999895	2.1	0.999912
Unigene6695	hypothetical protein EGW08_005796, partial [Elysia chlorotica]	-1.69	0.0159749	0.21	0.999985	-0.28	0.999895	-0.37	0.999912
Unigene65977	/	-2.75	0.0275116	3.87	5.04e-12	1.53	0.367483	1.29	0.999912
Unigene65957	/	1.4	0.610752	0.38	0.999985	2.1	0.041054	1.63	0.999912
Unigene65852	/	-1.45	0.84572	2.66	0.176493	-0.31	0.999895	3.27	0.0278779
Unigene6585	/	0	0.999817	-3.6	0.00834272	0.9	0.999895	-0.4	0.999912
Unigene65626	/	-1.84	0.67919	-1	0.999985	-2.53	0.0356224	-0.88	0.999912
Unigene65534	/	-1.25	0.909439	-1.42	0.925509	-2.24	0.0302689	-0.39	0.999912
Unigene65524	/	-0.34	0.991386	3.08	0.032306	2.27	0.380674	1.81	0.999912
Unigene65491	/	1.45	0.677556	3.43	0.00393473	-0.17	0.999895	1.09	0.999912
Unigene65246	putative glutamate synthase [NADPH] isoform X1 [Pomacea canaliculata]	1.68	0.593763	3.3	0.00628781	-0.02	0.999895	0.24	0.999912
Unigene6522	keratin-associated protein 5-1-like, partial [Salmo trutta]	0.33	0.992451	3.1	0.041347	-0.69	0.999895	1.89	0.999912
Unigene65136	/	0.6	0.991386	3.34	0.031418	/	/	0.26	0.999912
Unigene6506	uncharacterized protein LOC112571348 isoform X3 [Pomacea canaliculata]	-0.32	0.991386	1.28	0.0161488	1.33	0.348554	1.36	0.999912
Unigene65039	/	-1.37	0.88381	1.89	0.534654	3.12	0.0342758	0.43	0.999912
Unigene64782	/	-0.39	0.991386	0.19	0.999985	2.75	0.0278045	-0.59	0.999912
Unigene6477	/	-1.07	0.904479	1.83	0.00777594	0.74	0.999895	0.91	0.999912
Unigene64677	/	-0.61	0.991386	0.86	0.999985	-3.92	0.0047985	-1.19	0.999912
Unigene64635	/	-0.69	0.991386	3.26	0.0354517	1.14	0.999895	/	/
Unigene64610	myeloid leukemia factor 1-like [Pomacea canaliculata]	1.68	0.0286539	-0.25	0.999985	0.67	0.621685	0.54	0.999912
Unigene64594	/	1.38	0.677465	0.9	0.999985	-4.44	5.03e-05	-1.04	0.999912
Unigene6421	/	0.27	0.991386	-1.05	0.042325	-0.11	0.999895	-1.08	0.999912
Unigene64202	/	-3.78	0.000865602	1.88	0.681174	-0.47	0.999895	0	0.999912
Unigene64187	/	0.32	0.991386	-1.06	0.999985	-2.29	0.041882	0.68	0.999912
Unigene6414	/	-1.27	0.91031	0.47	0.999985	-0.99	0.999895	5.2	5.5e-08
Unigene63983	craniofacial development protein 2-like [Anneissia japonica]	0.28	0.994115	-3.12	0.0307698	0.13	0.999895	2.11	0.999912
Unigene63886	/	-0.29	0.991386	-0.17	0.999985	-1.93	0.0435377	-2	0.469398
Unigene63832	/	-0.96	0.979374	3.29	0.0396624	-0.27	0.999895	0.1	0.999912
Unigene6383	/	0.14	0.998111	-0.15	0.999985	1.7	0.0419516	-0.09	0.999912
Unigene63732	/	-0.7	0.991386	2.87	0.02834	3.36	0.0191142	0.2	0.999912
Unigene63641	/	1.23	0.848682	-3.1	0.00783459	0.17	0.999895	-0.61	0.999912
Unigene63640	protein MANBAL [Oryzias latipes]	1.82	0.455883	-2.74	0.00333728	0.41	0.999895	-0.37	0.999912
Unigene63516	/	-0.48	0.991386	0.74	0.999985	-1.73	0.0474387	-0.19	0.999912
Unigene6350	dynein heavy chain-like isoform X1 [Mizuhopecten yessoensis]	0.88	0.759847	0.04	0.999985	2.17	0.00563195	0.87	0.999912
Unigene6340	NADH dehydrogenase subunit 4 [Margarya oxytropoides]	-0.16	0.998111	1.57	0.0315234	-0.35	0.999895	1.29	0.999912
Unigene6336	hypothetical protein C0Q70_03171 [Pomacea canaliculata]	0.22	0.992776	2.56	0.0369847	2.03	0.14688	-0.1	0.999912
Unigene63305	/	0.47	0.991386	3.57	0.00884709	0.73	0.999895	1.23	0.999912
Unigene6328	unnamed protein product [Coregonus sp. 'balchen']	-0.24	0.991386	0.48	0.999985	-1.74	0.0312715	-0.56	0.999912
Unigene63268	RNA-binding protein 1-like [Pomacea canaliculata]	0.54	0.931033	0.23	0.999985	1.8	0.0228041	0.62	0.999912
Unigene63183	/	0.94	0.970319	-1.97	0.0411624	0.85	0.999895	1.24	0.999912
Unigene63153	pancreatic triacylglycerol lipase-like [Pomacea canaliculata]	0.34	0.86995	0.61	0.667836	1.69	0.0377853	1.26	0.0424624
Unigene6308	/	0.1	0.998111	-1.73	0.00140997	-0.74	0.999895	-0.27	0.999912
Unigene62389	/	-0.56	0.991386	2.89	0.00275132	0.99	0.707124	1.5	0.999912
Unigene62312	/	/	/	-0.95	0.999985	0.52	0.999895	-5.66	1.71e-11
Unigene62216	/	-0.91	0.990167	-2.14	0.552976	-3.49	0.0162023	-0.62	0.999912
Unigene62158	/	-0.44	0.991386	-0.81	0.999985	-2.75	0.042315	-2.16	0.646163
Unigene6206	/	-1.52	0.433428	-0.52	0.999985	-2.92	0.0022459	-0.5	0.999912
Unigene61936	sortilin-related receptor-like [Pomacea canaliculata]	-2.46	0.00974008	1.27	0.474792	-0.58	0.999895	0.63	0.999912
Unigene61630	/	1.79	0.0129138	0.32	0.999985	1.18	0.859305	0.31	0.999912
Unigene61388	aldose 1-epimerase-like [Pomacea canaliculata]	1.56	0.732375	-1.78	0.00116628	0.24	0.999895	1.84	0.0121246
Unigene61295	/	-0.21	0.995935	3.29	0.0324975	0.42	0.999895	0.84	0.999912
Unigene61211	sodium/glucose cotransporter 4-like [Pomacea canaliculata]	1.46	0.22149	0.88	0.999985	1.86	0.0421452	0.97	0.999912
Unigene61094	/	-0.77	0.991386	3.42	0.00783459	0.09	0.999895	0.33	0.999912
Unigene60999	/	0.07	0.998111	-2.93	0.0439388	0.47	0.999895	0.55	0.999912
Unigene6094	/	-1.34	0.0442234	-0.03	0.999985	-0.3	0.999895	-0.27	0.999912
Unigene60883	/	0.04	0.998111	-0.03	0.999985	-1.71	0.0188466	-0.25	0.999912
Unigene60807	/	1.5	0.833452	0.4	0.999985	-2.94	0.0437465	-0.34	0.999912
Unigene60670	dynamin-1-like protein [Pomacea canaliculata]	2.93	0.0385216	0.26	0.999985	-0.72	0.999895	-0.89	0.999912
Unigene60608	/	-1.53	0.0432984	0.05	0.999985	-0.15	0.999895	-0.28	0.999912
Unigene60545	/	0.01	0.999658	1.18	0.999985	-0.93	0.999895	3.01	0.0281158
Unigene60448	/	0.81	0.986853	-3.21	0.0202325	0.14	0.999895	-0.78	0.999912
Unigene60445	/	-1.87	0.000568309	0.47	0.999985	-0.76	0.942381	-0.3	0.999912
Unigene60424	/	-3.13	0.117805	3.51	0.0195933	1.86	0.66849	0.23	0.999912
Unigene602	uncharacterized protein LOC112568279 isoform X1 [Pomacea canaliculata]	2.56	0.173443	2.63	0.0452474	2.74	0.019429	1.83	0.689257
Unigene60194	/	3.35	0.0271047	-0.82	0.999985	1.21	0.968713	0.38	0.999912
Unigene60190	venom protein 164-like [Pomacea canaliculata]	-0.58	0.945085	0.57	0.999985	1.08	0.0389595	0.23	0.999912
Unigene60133	/	-0.54	0.991386	-4.92	4.53e-08	0.68	0.999895	-1.04	0.999912
Unigene60062	/	0.16	0.998111	1.97	0.585975	3.05	0.0244605	-0.03	0.999912
Unigene60	proline-rich receptor-like protein kinase PERK14 [Notechis scutatus]	0.12	0.996071	0.2	0.999985	1.3	0.0166436	0.81	0.999912
Unigene59991	unnamed protein product [Hymenolepis diminuta]	0.19	0.991386	-0.17	0.999985	1.23	0.00213816	0.29	0.999912
Unigene59962	protein AATF-like [Pomacea canaliculata]	-1.81	0.657027	0.98	0.999985	-1.24	0.334344	-3.24	0.0401801
Unigene59883	ketimine reductase mu-crystallin-like isoform X1 [Pomacea canaliculata]	-4.4	0.000446778	-0.43	0.999985	0.19	0.999895	-1.9	0.999912
Unigene59775	methylsterol monooxygenase 1-like [Pomacea canaliculata]	2.71	0.185313	0.12	0.999985	3.47	0.0204345	3.14	0.0126156
Unigene59765	/	-3.94	0.00503787	-0.45	0.999985	-2.5	0.298969	-0.67	0.999912
Unigene59616	/	2.51	0.0399143	-0.08	0.999985	0.93	0.999895	0.38	0.999912
Unigene59463	/	3.96	0.00427556	-0.37	0.999985	0.92	0.999895	-0.86	0.999912
Unigene59444	/	-0.44	0.991386	3.85	0.00228337	0.44	0.999895	-3.39	0.0443598
Unigene59413	Nipped-B-like protein B, partial [Exaiptasia pallida]	1.62	0.748575	2.2	0.0438216	-0.95	0.951741	0.48	0.999912
Unigene59361	/	-0.22	0.994115	-0.12	0.999985	-3.12	0.0347507	-0.77	0.999912
Unigene59360	PREDICTED: fatty acid desaturase 2-like isoform X1 [Biomphalaria glabrata]	1.78	0.470079	0.37	0.999985	2.2	0.0258947	0.12	0.999912
Unigene59346	/	1.48	0.835375	-0.69	0.999985	-3.17	0.0344793	/	/
Unigene59303	/	0.77	0.990586	-3.88	0.00175135	-0.06	0.999895	1.12	0.999912
Unigene59068	uncharacterized protein LOC112575241 isoform X1 [Pomacea canaliculata]	-1.09	0.62945	2.08	0.0487882	1.69	0.470347	-0.07	0.999912
Unigene59013	/	-0.46	0.991386	0.14	0.999985	-2.57	0.0405464	-0.2	0.999912
Unigene58961	/	-2.3	0.039214	-0.65	0.999985	-0.82	0.913761	-0.29	0.999912
Unigene58610	/	-1.06	0.386201	0.23	0.999985	2.6	0.0447991	1.05	0.999912
Unigene58399	/	-3.47	0.0143477	-0.62	0.999985	0.59	0.999895	0.01	0.999912
Unigene58383	TNF receptor-associated factor 2-like isoform X1 [Pomacea canalic-ulata]	1.02	0.0197514	-0.62	0.999985	1.11	0.0214249	0.26	0.999912
Unigene58360	hypothetical protein C0Q70_11455 [Pomacea canaliculata]	0.64	0.991386	2.22	0.000468189	-0.7	0.999895	1.82	0.999912
Unigene58248	/	0.31	0.991386	1.76	0.0261363	1.4	0.4233	-0.4	0.999912
Unigene58247	/	-0.19	0.994115	1.43	0.00730623	1.15	0.654265	-0.79	0.999912
Unigene58246	VIgL family C1q-related protein 9 [Littorina littorea]	-0.45	0.990586	0.27	0.999985	0.64	0.975188	1.2	0.0448564
Unigene58215	/	-1.11	0.882777	2.15	0.0388246	0.19	0.999895	0.09	0.999912
Unigene58192	/	-1.1	0.945085	-3.31	0.0157313	-0.89	0.999895	-0.29	0.999912
Unigene58189	hypothetical protein EGW08_016903 [Elysia chlorotica]	-1.16	0.943813	0.11	0.999985	-2.18	0.0053205	-0.09	0.999912
Unigene5812	CD109 antigen-like [Pomacea canaliculata]	1.31	0.783241	1.51	0.00678419	-0.6	0.999895	1.77	0.364948
Unigene58061	/	-1.01	0.973464	1.92	0.02188	-0.05	0.999895	-0.87	0.999912
Unigene57816	/	0.81	0.903359	-0.49	0.999985	2.04	0.0403262	0.5	0.999912
Unigene57552	/	0.12	0.998111	3.62	0.00740728	-0.02	0.999895	1.11	0.999912
Unigene574	/	/	/	-0.23	0.999985	-2.89	0.0443162	-0.35	0.999912
Unigene5706	/	2.74	0.00503787	0.81	0.999985	0	0.999895	0	0.999912
Unigene56971	calreticulin-like [Pomacea canaliculata]	-1.59	0.0496168	0.46	0.999985	0.74	0.917179	0.38	0.999912
Unigene56958	long-chain-fatty-acid--CoA ligase 1-like isoform X1 [Pomacea canaliculata]	0.8	0.700421	0.86	0.249008	2.62	1.21e-06	2.11	0.357749
Unigene56937	/	-3.43	0.0374479	-1.09	0.999985	2.23	0.445168	-1.81	0.999912
Unigene56923	/	-1.12	0.87723	2.1	0.0443517	1.58	0.725403	1.35	0.999912
Unigene56726	/	-2.26	0.381218	1.76	0.0198111	-0.23	0.999895	-0.58	0.999912
Unigene56634	/	-1.41	0.870469	3.63	0.00740728	1.52	0.855116	0.08	0.999912
Unigene56595	sterol regulatory element-binding protein 1-like isoform X1 [Pomacea canaliculata]	0.61	0.851947	0.49	0.999985	1.32	0.000209656	0.93	0.999912
Unigene56502	/	0.91	0.990586	-3.23	0.0166396	-0.83	0.999895	-0.66	0.999912
Unigene5637	protein DD3-3-like [Pomacea canaliculata]	1.88	0.043566	0.03	0.999985	-0.23	0.999895	0.17	0.999912
Unigene563	tctex1 domain-containing protein 1-B-like [Pomacea canaliculata]	1.86	0.0273639	0.28	0.999985	0.62	0.999895	0.88	0.999912
Unigene56283	peroxisomal acyl-coenzyme A oxidase 3-like [Pomacea canaliculata]	1.02	0.0188416	-0.01	0.999985	1.17	0.0399968	0.94	0.999912
Unigene56275	uncharacterized protein LOC112559633 [Pomacea canaliculata]	-2.5	0.0355589	-0.32	0.999985	-0.47	0.999895	-1.28	0.999912
Unigene5624	uncharacterized protein LOC112575060 isoform X1 [Pomacea canaliculata]	0.56	0.909439	0.06	0.999985	1.45	0.0462465	0.06	0.999912
Unigene56189	/	2	0.028317	0.44	0.999985	0.39	0.999895	0.18	0.999912
Unigene56138	complement C1q-like protein 2 [Pomacea canaliculata]	-1.3	0.0384938	0.29	0.999985	4.01	0.000407507	1.19	0.999912
Unigene56122	/	-1.48	0.842283	-0.7	0.999985	-4.73	2.15e-05	-0.02	0.999912
Unigene5606	/	1.75	0.579107	-1.87	0.481124	-2.6	0.00166572	1.61	0.999912
Unigene5598	/	0.09	0.998111	1.33	0.999985	-2.5	0.029218	-0.4	0.999912
Unigene55838	dolichyl-diphosphooligosaccharide--protein glycosyltransferase subunit 1-like [Pomacea canaliculata]	-0.13	0.991386	0.07	0.999985	1.13	0.0389701	0.27	0.999912
Unigene55654	/	0.31	0.994115	-3.47	0.00794988	-0.86	0.999895	-0.97	0.999912
Unigene55642	hypothetical protein C0Q70_15437 [Pomacea canaliculata]	-1.36	0.0182664	0.05	0.999985	-0.47	0.999895	0.26	0.999912
Unigene5558	/	-2.15	5.04e-07	0.51	0.999985	0.73	0.94206	-0.03	0.999912
Unigene5530	/	-0.51	0.991386	-3.02	0.0376619	-0.5	0.999895	-0.16	0.999912
Unigene54958	/	-1.01	0.909439	1.75	0.0371649	-0.59	0.999895	0.78	0.999912
Unigene54886	MASP-related molecule Type 2 [Littorina littorea]	-0.73	0.990586	-3.09	0.0346497	/	/	/	/
Unigene54811	/	-0.85	0.991386	3.05	0.0388152	0.73	0.999895	0.2	0.999912
Unigene54561	hypothetical protein C7M84_012559 [Penaeus vannamei]	1.08	0.961272	2.55	0.0375178	1.67	0.372817	-0.01	0.999912
Unigene5453	/	-3.31	0.0380353	1.81	0.815047	-0.5	0.999895	/	/
Unigene54511	/	0.23	0.994115	-3.05	0.0241395	-0.34	0.999895	-2.04	0.887321
Unigene54505	/	-1.13	0.0973104	0.37	0.999985	-0.44	0.999895	-0.6	0.999912
Unigene54502	/	0.1	0.998111	0.94	0.640487	1.73	0.0425037	0.79	0.999912
Unigene54473	/	-1.42	0.0449741	-0.45	0.999985	-0.5	0.999895	-0.68	0.999912
Unigene54445	/	-1.18	0.0499143	-0.11	0.999985	0.38	0.999895	-0.13	0.999912
Unigene54355	hypothetical protein DNTS_011965 [Danionella translucida]	-0.7	0.991386	-2.9	0.0362571	-0.98	0.999895	1.6	0.999912
Unigene54347	/	0.02	0.998111	-3.05	0.0410851	-0.15	0.999895	0.29	0.999912
Unigene54346	/	0.57	0.991386	-2.84	0.00317791	0.14	0.999895	-0.67	0.999912
Unigene54167	/	-0.87	0.991386	-5.25	5.99e-09	-1.49	0.880084	-0.21	0.999912
Unigene5384	/	-1.19	0.90289	1.94	0.488648	2.53	0.0330443	-1.42	0.999912
Unigene537	uncharacterized protein LOC112562619 isoform X1 [Pomacea canaliculata]	-3.97	5.84e-06	1.68	0.936837	-1.11	0.999895	1.84	0.999912
Unigene53491	/	1.8	0.681469	-3.12	0.00231716	-0.15	0.999895	3.06	0.0569545
Unigene53474	/	2.19	0.0382383	-0.42	0.999985	0.4	0.999895	0.17	0.999912
Unigene53448	hypothetical protein LOTGIDRAFT_133274 [Lottia gigantea]	-1.29	0.909439	0.55	0.999985	0.14	0.999895	-3.55	0.0214433
Unigene53390	cAMP-responsive element-binding protein-like 2 isoform X2 [Pomacea canaliculata]	0.26	0.991386	0.01	0.999985	1.21	0.0366382	0.16	0.999912
Unigene53381	glutamate carboxypeptidase 2-like isoform X1 [Pomacea canaliculata]	6.19	1.38e-11	-0.01	0.999985	-0.22	0.999895	-0.98	0.999912
Unigene53328	/	0.6	0.991386	-1.12	0.999985	-2.89	0.0470625	-1.61	0.999912
Unigene53307	ATP-citrate synthase-like isoform X2 [Pomacea canaliculata]	1.13	0.0307911	-0.07	0.999985	1.06	0.0321486	0.75	0.999912
Unigene53157	PREDICTED: solute carrier family 28 member 3 isoform X1 [Crassostrea gigas]	-0.26	0.991386	-2.01	0.00132074	-0.52	0.999895	-0.32	0.999912
Unigene53054	hypothetical protein EGW08_020238 [Elysia chlorotica]	-0.34	0.991386	0.91	0.789671	1.44	0.000847212	0.72	0.443972
Unigene53037	/	5.67	1.3e-08	2.33	0.440757	1.11	0.999895	0.69	0.999912
Unigene52984	/	-3.81	0.0142002	-0.61	0.999985	0.2	0.999895	-0.87	0.999912
Unigene52967	uncharacterized protein LOC112574452 [Pomacea canaliculata]	0.28	0.991386	0.41	0.999985	1.6	0.0344921	1.05	0.999912
Unigene52903	uncharacterized protein LOC112576657 [Pomacea canaliculata]	3.53	0.0278327	-0.69	0.999985	0.42	0.999895	-0.49	0.999912
Unigene52848	/	-1.67	0.756944	-4.2	0.000328766	-1.78	0.684	0.01	0.999912
Unigene52724	/	1.03	0.969419	-0.05	0.999985	-0.18	0.999895	4	0.000678083
Unigene52723	/	1	0.965963	-1.95	0.715061	1.53	0.872558	-3.12	0.0278043
Unigene52676	protein disulfide-isomerase A6 homolog [Pomacea canaliculata]	-1.18	0.627103	0.47	0.999985	1.22	0.0278391	0.54	0.999912
Unigene52644	/	0.37	0.991386	3.25	0.0318901	0.11	0.999895	1.15	0.999912
Unigene52630	/	-3.23	0.0283828	-0.22	0.999985	-0.58	0.999895	4.09	0.0010503
Unigene52626	/	0.45	0.991386	-2.37	0.0430218	0.77	0.999895	-0.34	0.999912
Unigene52614	hypothetical protein EGW08_016175 [Elysia chlorotica]	3.6	0.00333125	-0.92	0.999985	-1.68	0.798478	1.13	0.999912
Unigene52609	uncharacterized protein LOC112562948 isoform X2 [Pomacea canaliculata]	-3.34	0.0345108	0.26	0.999985	-0.96	0.999895	0.68	0.999912
Unigene52599	/	-0.47	0.991386	0.23	0.999985	-2.12	0.379537	-4.62	3.05e-05
Unigene5258	/	0.19	0.998111	2.17	0.0445113	-0.11	0.999895	0.06	0.999912
Unigene52552	/	-3.14	0.00369237	-0.36	0.999985	0.29	0.999895	-0.3	0.999912
Unigene52504	NAD kinase-like isoform X2 [Pomacea canaliculata]	1.75	0.0348127	-0.21	0.999985	0.28	0.999895	0.75	0.999912
Unigene5217	hypothetical protein BOX15_Mlig004788g1 [Macrostomum lignano]	-0.51	0.96677	-0.94	0.648195	-1.22	0.0157826	-0.55	0.999912
Unigene52024	/	3.99	0.00464289	-0.59	0.999985	0.84	0.999895	1.04	0.999912
Unigene51947	/	0.66	0.991386	-0.3	0.999985	-3.55	0.000109626	-0.66	0.999912
Unigene51887	MIP18 family protein galla-1-like [Pomacea canaliculata]	2.01	0.0471327	0.07	0.999985	0.64	0.999895	0.26	0.999912
Unigene51824	/	-1	0.945085	3.22	0.0327713	3	0.0432138	0.73	0.999912
Unigene51772	WD repeat-containing protein 5 isoform X2 [Pomacea canaliculata]	1.82	0.0428708	0.24	0.999985	1.07	0.885452	0.29	0.999912
Unigene51727	PREDICTED: LOW QUALITY PROTEIN: uncharacterized protein LOC100639995 [Amphimedon queenslandica]	-2.45	0.327627	0.17	0.999985	-4.88	1.66e-05	-0.92	0.999912
Unigene51677	/	-0.83	0.990586	2.71	0.00463496	-0.25	0.999895	-0.32	0.999912
Unigene51512	/	-0.36	0.991386	1.03	0.999985	3.55	0.0154972	0.2	0.999912
Unigene51114	/	0.93	0.965963	-0.4	0.999985	-5.66	4.69e-08	/	/
Unigene50967	calnexin-like protein [Littorina littorea]	0.2	0.991386	0.95	0.282563	1.29	0.0482635	0.79	0.999912
Unigene507	GTP-binding protein RAD-like [Pomacea canaliculata]	-1.07	0.470857	1.61	0.0369915	-0.17	0.999895	0.25	0.999912
Unigene50288	uncharacterized protein MONBRDRAFT_33840 [Monosiga brevicollis MX1]	0.33	0.993186	-0.99	0.999985	3.31	0.00769044	0.69	0.999912
Unigene5026	poly [ADP-ribose] polymerase 14-like [Pomacea canaliculata]	1.11	0.858209	0.77	0.999985	2.08	0.160644	2.07	0.0189132
Unigene50153	/	-0.95	0.979212	5.8	5.48e-12	0.52	0.999895	0.77	0.999912
Unigene50148	/	0.37	0.991386	-0.42	0.999985	-2.45	0.0434763	-1.28	0.999912
Unigene50135	/	0.51	0.991386	0.95	0.999985	1.97	0.0153413	1.93	0.501889
Unigene50074	uncharacterized protein LOC112553143 [Pomacea canaliculata]	-3.98	0.00506591	0.14	0.999985	-0.81	0.667005	-1.09	0.999912
Unigene4991	EGF-like domain-containing protein 1 isoform X2 [Pomacea canaliculata]	0.38	0.991386	-1.89	0.0426701	-0.66	0.999895	-0.34	0.999912
Unigene49892	/	-0.8	0.958638	1.98	0.0371034	-0.43	0.999895	0.02	0.999912
Unigene49834	unnamed protein product [Oncorhynchus mykiss]	-2.71	0.265897	3.45	0.0198111	0.19	0.999895	-0.18	0.999912
Unigene49826	/	0.26	0.995343	-0.19	0.999985	-2.14	0.0374946	0.76	0.999912
Unigene49716	/	2.64	0.0220079	0.4	0.999985	0.94	0.999895	0.74	0.999912
Unigene4969	/	0.4	0.991386	-2.95	0.0388246	0.13	0.999895	-0.78	0.999912
Unigene49621	/	2.17	0.0473931	0.17	0.999985	0.61	0.999895	0.52	0.999912
Unigene49618	hypothetical protein C0Q70_07000 [Pomacea canaliculata]	2.29	0.0273717	0.34	0.999985	0.49	0.999895	0.8	0.999912
Unigene49382	/	1.06	0.945085	-0.93	0.999985	3.01	0.0187522	-0.55	0.999912
Unigene49264	Vitamin D 25-hydroxylase [Collichthys lucidus]	-0.19	0.995343	-2.85	0.000154305	-0.52	0.999895	-0.34	0.999912
Unigene4925	deleted in malignant brain tumors 1 protein-like [Lingula anatina]	0.78	0.953652	0.42	0.999985	1.87	0.00553613	0.98	0.688656
Unigene4923	hypothetical protein HELRODRAFT_89560 [Helobdella robusta]	3.05	0.00617301	1.31	0.71567	0.22	0.999895	-0.08	0.999912
Unigene49180	hypothetical protein BSL78_06014 [Apostichopus japonicus]	-0.67	0.991386	0.23	0.999985	-4.25	0.00108568	-1.22	0.999912
Unigene49082	/	-3.24	0.0480766	-0.07	0.999985	0.44	0.999895	0.83	0.999912
Unigene48982	hypothetical protein C0Q70_13612 [Pomacea canaliculata]	0.53	0.991386	0.33	0.999985	1.5	0.883697	2.75	0.0492714
Unigene48981	/	1.56	0.0478454	0	0.999985	0.72	0.981005	0.44	0.999912
Unigene4897	beta-1,3-galactosyl-O-glycosyl-glycoprotein beta-1,6-N-acetylglucosaminyltransferase-like [Pomacea canaliculata]	-1.97	0.503687	2.2	0.284757	2.22	0.303696	3.14	0.0164949
Unigene48797	/	0.16	0.998111	3.19	0.0172533	2.1	0.4642	3.39	0.0498033
Unigene4865	single-stranded DNA-binding protein, mitochondrial-like [Pomacea canaliculata]	0.08	0.998111	0.19	0.999985	1.26	0.0100793	0.2	0.999912
Unigene48489	/	-0.24	0.996159	0.09	0.999985	-2.4	0.109196	-4.52	4.46e-05
Unigene48452	endoplasmic reticulum resident protein 29-like [Pomacea canaliculata]	-0.6	0.970319	0.76	0.999985	1.53	0.00419865	0.29	0.999912
Unigene48428	fibrillin-2-like [Pomacea canaliculata]	-0.82	0.991386	0.41	0.999985	-0.45	0.999895	3.55	0.0241804
Unigene48293	NHP2-like protein 1 [Pomacea canaliculata]	0.04	0.998111	0.09	0.999985	1.25	0.0434763	0.35	0.999912
Unigene48281	thioester-containing protein-C [Azumapecten farreri]	0.89	0.909439	0.62	0.999985	1.84	0.291753	2	0.0197807
Unigene482	/	-0.78	0.975148	2.12	0.0391176	0.95	0.999895	0.56	0.999912
Unigene4817	/	0.09	0.998111	0.24	0.999985	1.67	0.0346519	-0.31	0.999912
Unigene48007	E3 ubiquitin-protein ligase TRIM33-like isoform X1 [Pomacea canaliculata]	-0.39	0.991386	0.89	0.999985	-2.18	0.0310062	-0.67	0.999912
Unigene47741	/	-3.86	0.00708398	1.85	0.725691	0.36	0.999895	-0.82	0.999912
Unigene47586	/	3.26	0.0168683	-0.37	0.999985	-0.09	0.999895	0	0.999912
Unigene47530	/	-1.44	0.857845	3.09	0.0386149	1.14	0.999895	/	/
Unigene47509	/	-0.02	0.998111	-1.5	0.963111	-1.09	0.999895	-3.22	0.0266905
Unigene47333	angiopoietin-related protein 7-like isoform X2 [Pomacea canaliculata]	0.2	0.998111	0.64	0.999985	2.44	0.0439698	0.99	0.999912
Unigene47262	hypothetical protein C0Q70_10929 [Pomacea canaliculata]	2.96	0.0416237	0.18	0.999985	0.39	0.999895	-0.41	0.999912
Unigene47240	/	3.63	1.48e-05	0.35	0.999985	-0.21	0.999895	-0.1	0.999912
Unigene47221	/	0.85	0.977706	-0.2	0.999985	-3.69	0.00882172	-0.26	0.999912
Unigene47218	/	-3.56	0.0278629	0.3	0.999985	-0.7	0.999895	2.49	0.58452
Unigene4712	/	0.9	0.814309	0.45	0.999985	1.65	0.0475835	0.75	0.999912
Unigene47055	/	0	0.999817	-1.08	0.999985	3.04	0.0250551	/	/
Unigene47037	/	-3.48	0.024916	0.31	0.999985	2.68	0.22078	0.86	0.999912
Unigene4679	/	-2.28	0.265524	0.69	0.999985	2.51	0.0154972	0.37	0.999912
Unigene46676	/	0.03	0.998111	-5.63	3.87e-10	2.15	0.487427	0.85	0.999912
Unigene46657	/	-1.79	0.533171	0.88	0.999985	2.23	0.0435377	-1.16	0.999912
Unigene46612	/	-2.59	0.313283	4.93	2.78e-06	1.18	0.978617	/	/
Unigene46609	/	2.52	0.0398795	0.44	0.999985	1.43	0.936922	0.29	0.999912
Unigene46579	apoptosis inhibitor 5-like [Pomacea canaliculata]	1.62	0.0479819	1.03	0.0421652	-0.15	0.999895	-0.81	0.999912
Unigene4655	/	-0.18	0.998111	-2.87	0.0110336	0.19	0.999895	2.14	0.045614
Unigene46275	/	0.21	0.998111	-0.8	0.999985	-0.61	0.999895	-3.23	0.0401554
Unigene4617	/	-1.86	0.0123075	-0.23	0.999985	-0.5	0.999895	-0.48	0.999912
Unigene46134	/	0.42	0.991386	2.13	0.0343956	-0.4	0.999895	-0.7	0.999912
Unigene45980	histone H1-delta-like [Pomacea canaliculata]	1.76	0.0353767	-0.05	0.999985	0.13	0.999895	0.22	0.999912
Unigene45973	/	0.19	0.998111	-1.08	0.999985	-3.02	0.0372938	-2.33	0.645808
Unigene45961	/	1.72	0.037948	-0.35	0.999985	0.42	0.999895	1.23	0.999912
Unigene4593	hypothetical protein C0Q70_18407 [Pomacea canaliculata]	0.19	0.998111	0.26	0.999985	3.6	0.00312764	-0.07	0.999912
Unigene4589	/	0.11	0.998111	-1.14	0.0077615	0.3	0.999895	-1.77	0.999912
Unigene4566	/	0.44	0.991386	-0.51	0.999985	-2.47	0.0346869	-0.39	0.999912
Unigene45574	hypothetical protein C0Q70_02987 [Pomacea canaliculata]	-0.47	0.991386	-3.31	0.0194781	1.39	0.950133	0.76	0.999912
Unigene4557	/	0.32	0.992451	-0.85	0.999985	-2.76	0.0106488	0.15	0.999912
Unigene45546	uncharacterized protein LOC112558907 isoform X1 [Pomacea canaliculata]	-2.17	0.0247592	-0.15	0.999985	-0.94	0.57933	-0.57	0.999912
Unigene45356	RecName: Full=Tereporin-Ca1; AltName: Full=Actinoporin-like protein [Cinguloterebra anilis]	-0.62	0.991386	-2.78	0.0234462	0.35	0.999895	-0.13	0.999912
Unigene44972	arrestin domain-containing protein 17-like isoform X1 [Pomacea canaliculata]	2.98	0.0192995	1.29	0.721913	0.52	0.999895	0.17	0.999912
Unigene44966	/	-1.02	0.970721	4.09	0.000611909	1.23	0.961266	3.5	0.0323148
Unigene44811	/	4.04	0.00394459	-2.15	0.5594	-1.16	0.990478	-0.79	0.999912
Unigene44726	/	2.58	0.00974303	-0.13	0.999985	0.36	0.999895	0.57	0.999912
Unigene44570	complement C1q-like protein 3 [Pomacea canaliculata]	-0.53	0.113185	1.16	0.00058887	1.06	0.999895	1.61	0.00012464
Unigene44545	pyruvate kinase PKM-like isoform X4 [Pomacea canaliculata]	2.01	0.00407909	0.16	0.999985	1.09	0.00916185	0.53	0.999912
Unigene44454	/	0.34	0.991386	3.32	0.028288	0.49	0.999895	-0.12	0.999912
Unigene44290	/	2.53	0.037948	0.28	0.999985	0.32	0.999895	0.27	0.999912
Unigene44175	/	-1.26	0.917198	-3.07	0.0482162	-0.92	0.999895	-0.03	0.999912
Unigene4417	/	-0.27	0.994115	0.41	0.999985	-2.62	0.0121342	-0.17	0.999912
Unigene44165	/	4.07	0.000101135	-0.84	0.999985	0.51	0.999895	0.59	0.999912
Unigene44109	uncharacterized protein LOC112556445 isoform X2 [Pomacea canaliculata]	0.12	0.997926	2.05	0.0316539	0.84	0.999895	1.21	0.999912
Unigene44031	/	-0.43	0.991386	-3.32	0.0157493	0.3	0.999895	-0.21	0.999912
Unigene44003	hypothetical protein C7M84_000477 [Penaeus vannamei]	-0.52	0.991386	0.12	0.999985	-1.6	0.0132946	-0.45	0.999912
Unigene43973	/	-0.51	0.991386	-3.31	0.0108098	0.17	0.999895	-2.31	0.785921
Unigene43950	/	5.74	3.99e-09	0.81	0.999985	0.43	0.999895	0.77	0.999912
Unigene43691	/	-0.23	0.991386	0.22	0.999985	1.33	0.0102753	0.22	0.999912
Unigene43690	aldose reductase-like [Pomacea canaliculata]	-0.29	0.991386	0.17	0.999985	1.13	0.0352249	1.28	0.999912
Unigene43618	/	-0.24	0.991386	0.73	0.899455	0.83	0.344865	1.61	0.0281158
Unigene43614	toll-like receptor 8 [Pomacea canaliculata]	1.4	0.0270521	-0.33	0.999985	1.34	0.0298953	0.38	0.999912
Unigene43422	carnitine O-palmitoyltransferase 1, liver isoform-like isoform X2 [Pomacea canaliculata]	2.14	0.00461257	1.24	0.0193134	0.63	0.0728101	0.15	0.999912
Unigene43368	/	0.06	0.998111	-0.44	0.999985	-3.64	0.0105088	/	/
Unigene43346	/	0.96	0.975033	0.46	0.999985	-2.44	0.0335377	-0.72	0.999912
Unigene43053	F-box only protein 33-like [Pomacea canaliculata]	1.9	0.0419978	-0.85	0.999985	0.54	0.999895	-0.06	0.999912
Unigene42794	/	0.53	0.991386	0.6	0.999985	-3.02	0.0299923	-0.28	0.999912
Unigene42644	/	-1.66	0.710989	4.55	2.85e-05	0.19	0.999895	-0.62	0.999912
Unigene42600	/	2.52	0.343275	4.75	6.45e-08	-2.74	0.19561	/	/
Unigene42599	/	2.58	0.319899	4.69	9.15e-06	-2.45	0.323615	/	/
Unigene42589	/	-4.09	0.00368952	-0.03	0.999985	-2.66	0.229761	0.26	0.999912
Unigene4258	uncharacterized protein LOC112572171 [Pomacea canaliculata]	-2.06	0.566241	3.25	0.0391364	1.32	0.972443	-0.52	0.999912
Unigene42569	/	0.59	0.991386	0.98	0.999985	-4.1	0.00161421	-0.39	0.999912
Unigene42345	/	-0.09	0.998111	0.56	0.999985	2.88	0.00512204	0.91	0.999912
Unigene42271	/	1.39	0.804113	0.11	0.999985	0.32	0.999895	3.17	0.0498033
Unigene42220	alginate lyase [Littorina brevicula]	-0.55	0.944762	1.18	0.00126215	0.47	0.999895	0.85	0.999912
Unigene42214	protein lifeguard 2-like [Pomacea canaliculata]	2.77	0.0344494	1.81	0.49458	1.01	0.999895	0.82	0.999912
Unigene42149	/	-0.76	0.991386	-3.03	0.0346976	-0.28	0.999895	0.13	0.999912
Unigene4210	/	0.75	0.991386	-0.16	0.999985	0.08	0.999895	-3.92	0.00223525
Unigene41958	/	-0.2	0.991386	1.01	0.999985	-3.15	0.0322499	-2.19	0.936657
Unigene419	hypothetical protein C0Q70_17660 [Pomacea canaliculata]	-1.67	0.712146	1.68	0.00730623	0.97	0.975188	2.37	0.725017
Unigene41856	/	-0.03	0.998111	3.12	0.0317531	0.42	0.999895	0.38	0.999912
Unigene41552	aspartate aminotransferase, mitochondrial-like [Pomacea canaliculata]	0.43	0.977706	0.44	0.999985	1.34	0.00329396	0.42	0.999912
Unigene41547	N-acetylgalactosamine-6-sulfatase-like isoform X3 [Pomacea canaliculata]	2.59	0.0153738	0.29	0.999985	0.89	0.999895	-0.67	0.999912
Unigene4142	/	-1.23	0.90585	0.54	0.999985	0.84	0.999895	-4.76	1.84e-05
Unigene41350	cysteine-rich motor neuron 1 protein-like [Pomacea canaliculata]	0.55	0.991386	0.39	0.999985	-1.77	0.00858213	-0.14	0.999912
Unigene4110	/	0.16	0.998111	0.26	0.999985	-2.04	0.0336437	-0.15	0.999912
Unigene4103	uncharacterized protein LOC112568087 [Pomacea canaliculata]	-0.57	0.990586	0.76	0.999985	-1.39	0.0432039	1.11	0.342116
Unigene4087	/	-0.35	0.991386	1.19	0.822387	-4.34	0.000213292	0.39	0.999912
Unigene40864	uncharacterized protein LOC112575490 isoform X1 [Pomacea canaliculata]	1.56	0.0362702	0.21	0.999985	0.28	0.999895	0.74	0.999912
Unigene40830	/	-0.18	0.995343	2.56	0.0434024	-1.18	0.893855	-0.47	0.999912
Unigene40792	cyclin-dependent kinase inhibitor 1-like [Pomacea canaliculata]	1.33	0.0220079	-0.01	0.999985	0.52	0.999895	0.44	0.999912
Unigene405	PREDICTED: cell wall protein IFF6-like [Cercocebus atys]	0.39	0.991386	-0.5	0.999985	-1.58	0.0443474	-2.2	0.635339
Unigene40350	/	-1.02	0.970319	-3.01	0.0443212	-1.08	0.999895	-0.73	0.999912
Unigene40306	mannose-binding lectin associated serine protease-1 [Branchiostoma belcheri]	-0.84	0.990586	2.37	0.000527571	1.02	0.999895	-0.35	0.999912
Unigene40254	/	0.23	0.995343	-2.46	0.0447864	0.81	0.999895	-1.9	0.999912
Unigene40230	/	-2.51	0.0311937	-0.82	0.999985	-1	0.999895	-0.94	0.999912
Unigene40103	/	2.49	0.358969	-1.01	0.999985	-3.55	0.0154384	-0.49	0.999912
Unigene401	/	-2.2	8.43e-05	0.34	0.999985	-0.12	0.999895	-0.9	0.999912
Unigene4	uncharacterized protein LOC112573466 [Pomacea canaliculata]	1.86	0.399822	2.06	0.0174506	1.42	0.810881	0.04	0.999912
Unigene39885	/	1.25	0.919624	-3.89	0.000106624	0.96	0.999895	-1.94	0.999912
Unigene39882	/	1.03	0.970319	-3.45	0.00740728	1.43	0.934969	-1.8	0.999912
Unigene39852	WW domain-binding protein 2-like isoform X1 [Pomacea canaliculata]	1.88	0.0431427	0.41	0.999985	0.54	0.999895	0.45	0.999912
Unigene39722	/	2.31	0.043517	-0.15	0.999985	1.82	0.451538	0.33	0.999912
Unigene396	/	-1.5	0.0205525	-0.05	0.999985	-0.32	0.999895	-0.17	0.999912
Unigene39114	/	-1.45	0.0438277	0	0.999985	-0.61	0.689264	-0.6	0.999912
Unigene39113	/	-2.46	0.3628	1.6	0.985453	-2.67	0.0165436	1.61	0.999912
Unigene39015	PREDICTED: uncharacterized protein C11orf57-like [Aplysia californica]	-1.58	0.0422505	-0.16	0.999985	-0.24	0.999895	0.21	0.999912
Unigene38949	hypothetical protein C0Q70_02234 [Pomacea canaliculata]	1.62	0.0297021	0.39	0.999985	0.76	0.999609	0.63	0.999912
Unigene38741	LOW QUALITY PROTEIN: carboxypeptidase Q-like [Pomacea canaliculata]	0.4	0.991386	0.25	0.999985	1.3	0.0361471	0.14	0.999912
Unigene38729	/	-0.35	0.991386	-2.59	0.034661	0.03	0.999895	1.49	0.999912
Unigene38707	low-density lipoprotein receptor-related protein 2 [Marmota flaviventris]	-1.88	0.6459	5.19	8.36e-10	1.86	0.674829	-0.14	0.999912
Unigene38706	PREDICTED: prolow-density lipoprotein receptor-related protein 1-like [Aplysia californica]	-2.21	0.372622	0.02	0.999985	0.32	0.999895	4.07	0.00209386
Unigene38549	/	-1.15	0.912227	-3.29	0.0426701	/	/	-0.79	0.999912
Unigene38536	programmed cell death protein 6-like [Pomacea canaliculata]	2.48	0.0282895	-0.48	0.999985	0.58	0.999895	0.34	0.999912
Unigene3847	/	-0.7	0.748575	-0.59	0.999985	-1.04	0.040718	-0.55	0.999912
Unigene38380	aconitate hydratase, mitochondrial-like [Pomacea canaliculata]	1.37	0.0239125	0.43	0.999985	0.3	0.999895	0.15	0.999912
Unigene3838	Coagulation factor V [Mizuhopecten yessoensis]	-1.21	0.905396	-0.96	0.999985	-3.17	0.0354793	1.72	0.999912
Unigene38334	hypothetical protein C0Q70_02737 [Pomacea canaliculata]	0.58	0.991386	1.41	0.0315986	1.66	0.392359	0.75	0.999912
Unigene38253	/	-1.78	0.661105	3.89	0.00175135	-0.72	0.999895	1.17	0.999912
Unigene38128	/	-1.6	0.783707	-1	0.999985	0.69	0.999895	4.24	0.000471256
Unigene38040	RecName: Full=Tereporin-Ca1; AltName: Full=Actinoporin-like protein [Cinguloterebra anilis]	0.36	0.991386	-3.42	0.0260791	-2.11	0.517505	-1.02	0.999912
Unigene37974	/	1.25	0.652007	0.73	0.999985	2.89	0.0321486	-0.23	0.999912
Unigene37968	/	-0.53	0.991386	-0.01	0.999985	-2.22	0.0161205	-0.03	0.999912
Unigene37932	/	-0.87	0.979992	0.56	0.999985	0.54	0.999895	3.11	0.0411116
Unigene37779	/	-1.36	0.38858	1.99	0.0293399	0.92	0.950819	1.64	0.999912
Unigene37713	ecdysteroid-regulated 16 kDa protein-like [Pomacea canaliculata]	-0.22	0.996035	-2.23	0.00645193	-0.63	0.999895	-1.55	0.999912
Unigene37600	/	-2.22	0.486801	-0.28	0.999985	3.58	0.0164219	-0.46	0.999912
Unigene37360	/	0.81	0.991386	-2.5	0.332756	-0.22	0.999895	-3.4	0.0153001
Unigene37341	/	1.91	0.0398795	0.11	0.999985	1.26	0.653933	0.58	0.999912
Unigene37312	/	-0.87	0.990586	0.13	0.999985	-2.33	0.0462692	-0.44	0.999912
Unigene37157	/	-1.07	0.963234	-3.68	0.005462	-0.64	0.999895	-0.19	0.999912
Unigene3701	LOW QUALITY PROTEIN: polyadenylate-binding protein 4-like [Pomacea canaliculata]	-1.42	0.849895	3.8	0.00268282	3.17	0.0144502	-0.47	0.999912
Unigene36946	/	-1.8	0.615186	3.3	0.0212852	2.08	0.525038	-1.4	0.999912
Unigene36915	/	-1.06	0.935885	-2.46	0.045199	0.78	0.999895	0.05	0.999912
Unigene36898	tigger transposable element-derived protein 1-like [Rhinatrema bivittatum]	-0.2	0.991386	-1.2	0.0192064	-0.41	0.999895	-0.81	0.999912
Unigene3684	/	0.64	0.991386	0.95	0.999985	-2.1	0.0154972	-1.38	0.999912
Unigene36733	cytochrome c1, heme protein, mitochondrial-like [Pomacea canaliculata]	0.4	0.991386	0.03	0.999985	1.4	0.00512122	0.34	0.999912
Unigene36713	/	-3.18	0.0146586	0.53	0.999985	0.37	0.999895	0.38	0.999912
Unigene36646	trifunctional enzyme subunit alpha, mitochondrial-like [Pomacea canaliculata]	0.01	0.998111	0.58	0.754657	1.22	0.0483415	0.69	0.999912
Unigene36597	peroxisomal N(1)-acetyl-spermine/spermidine oxidase-like [Pomacea canaliculata]	3.18	0.0948154	-0.2	0.999985	1.28	0.975188	-0.39	0.999912
Unigene36408	/	-0.17	0.998111	0.17	0.999985	-1	0.999895	-2.53	0.0132125
Unigene36362	/	0.68	0.991386	-1.05	0.999985	-4.13	0.00124369	/	/
Unigene36361	/	0.52	0.991386	-0.85	0.999985	-4.55	7.39e-05	/	/
Unigene36357	/	0.03	0.998111	0.16	0.999985	2.92	0.0381676	0.95	0.999912
Unigene36272	uncharacterized protein LOC111600763 [Drosophila hydei]	1.44	0.641876	1	0.999985	0.82	0.999895	2.6	0.0355894
Unigene35989	/	-0.88	0.962221	-2.47	0.0470194	-0.73	0.999895	0.03	0.999912
Unigene35958	LOW QUALITY PROTEIN: trifunctional purine biosynthetic protein adenosine-3-like [Pomacea canaliculata]	2.08	0.0280436	-0.15	0.999985	0.52	0.999895	-0.47	0.999912
Unigene35630	/	-0.23	0.995343	4.4	0.000130054	1.23	0.999895	0.7	0.999912
Unigene35584	/	-3.36	0.0484858	-0.57	0.999985	0.37	0.999895	0.14	0.999912
Unigene35524	/	-0.2	0.991386	0.41	0.999985	4.03	0.00158726	-0.76	0.999912
Unigene355	uncharacterized protein LOC112568642 [Pomacea canaliculata]	-1.82	0.695213	2.89	0.019307	2.45	0.244683	0.85	0.999912
Unigene35408	/	-2.46	0.375517	-0.35	0.999985	0.25	0.999895	-3.99	0.00324272
Unigene35401	cerebral cavernous malformations 2 protein-like [Pomacea canaliculata]	2.96	0.0338277	0.2	0.999985	0.04	0.999895	-0.25	0.999912
Unigene35192	/	0.83	0.976699	2.16	0.549687	-4.39	0.000384358	0.82	0.999912
Unigene34935	/	2.07	0.037948	0.04	0.999985	1.27	0.812792	0.22	0.999912
Unigene3480	/	-0.34	0.991386	0.49	0.999985	-1.41	0.00858213	-0.46	0.999912
Unigene34763	peroxisomal acyl-coenzyme A oxidase 1-like [Pomacea canaliculata]	1.57	0.0388229	0.01	0.999985	1.56	0.00296147	0.47	0.999912
Unigene34757	/	-1.61	0.783707	-3.37	0.0214687	0.52	0.999895	-0.09	0.999912
Unigene34741	/	-0.06	0.998111	-2.94	0.0189868	0.13	0.999895	-1.14	0.999912
Unigene34720	/	-2.01	0.465074	0.98	0.999985	2.55	0.0422886	0.46	0.999912
Unigene34719	/	-0.49	0.991386	-0.57	0.999985	-1.76	0.0478045	0.14	0.999912
Unigene34625	hypothetical protein C0Q70_14510 [Pomacea canaliculata]	0.13	0.998111	-0.26	0.999985	3.24	0.0135388	0.44	0.999912
Unigene34619	/	-2.79	0.0345108	0.67	0.999985	0.63	0.999895	1.1	0.999912
Unigene34609	/	-0.47	0.991386	-2.87	0.0996914	-1.17	0.999895	0.22	0.999912
Unigene34474	/	0.22	0.998111	-3.04	0.0378371	0.58	0.999895	-0.41	0.999912
Unigene34002	sodium-dependent glucose transporter 1A-like [Pomacea canaliculata]	-1.1	0.744807	1.69	0.0104686	0.48	0.999895	1	0.999912
Unigene33963	/	-0.19	0.998111	2.78	0.0476218	0.56	0.999895	0.08	0.999912
Unigene33961	/	3.89	0.00322135	-2.15	0.5594	0.03	0.999895	-1.34	0.999912
Unigene33914	thioredoxin-like protein 4B [Pomacea canaliculata]	1.18	0.0124354	-0.54	0.999985	1.51	0.0022459	-0.03	0.999912
Unigene33520	/	-1.27	0.885944	1.02	0.999985	-6.6	7.64e-13	-0.61	0.999912
Unigene33519	hypothetical protein C0Q70_02840 [Pomacea canaliculata]	-2.02	0.590201	0.28	0.999985	-6.76	1.29e-12	0.43	0.999912
Unigene33518	/	-1.08	0.931033	0.91	0.999985	-5.1	3.16e-06	-0.28	0.999912
Unigene33349	/	0.66	0.991386	-0.35	0.999985	-3.53	0.0168248	-0.59	0.999912
Unigene33320	/	-2.2	0.427471	2.87	0.0174496	0.69	0.999895	0.27	0.999912
Unigene33273	/	-0.34	0.991386	-5.15	6.72e-09	-0.97	0.999895	-0.58	0.999912
Unigene33268	ras-like GTP-binding protein Rho1 isoform X3 [Solenopsis invicta]	1.89	0.0062849	-0.28	0.999985	0.52	0.999895	0.25	0.999912
Unigene33266	/	1.68	0.0302725	-0.11	0.999985	0.83	0.942273	0.49	0.999912
Unigene33265	/	-0.61	0.991386	0.38	0.999985	-1.8	0.0468172	-0.25	0.999912
Unigene33254	/	-2.29	0.0389955	1.28	0.696039	0.14	0.999895	-0.39	0.999912
Unigene33156	/	-1.65	0.0482139	-0.06	0.999985	-0.45	0.999895	-0.52	0.999912
Unigene32807	/	1.3	0.738307	-0.26	0.999985	2.23	0.0423526	-0.72	0.999912
Unigene32803	hypothetical protein EGW08_008981, partial [Elysia chlorotica]	-0.09	0.998111	0.13	0.999985	1.5	0.0144502	0.63	0.999912
Unigene32715	/	0.26	0.994115	3.67	0.00721569	0.28	0.999895	-0.55	0.999912
Unigene32675	/	-1.91	0.649562	3.55	0.0067497	1.71	0.6234	0.59	0.999912
Unigene32424	/	-1.3	0.0441599	0.14	0.999985	-0.07	0.999895	-0.32	0.999912
Unigene324	/	0.37	0.991386	0.03	0.999985	-2.38	0.00493821	-0.89	0.999912
Unigene32357	/	-1.47	0.041351	0.04	0.999985	-0.33	0.999895	-0.04	0.999912
Unigene32347	hypothetical protein BSL78_28226 [Apostichopus japonicus]	1.38	0.88381	-0.5	0.999985	-4.13	0.00107974	/	/
Unigene32249	/	-0.52	0.991386	-0.4	0.999985	1.08	0.999895	-3.31	0.045893
Unigene32214	small RNA 2'-O-methyltransferase-like isoform X1 [Pomacea canaliculata]	-0.5	0.991386	2.88	0.044329	0.61	0.999895	0.71	0.999912
Unigene3221	hypothetical protein EGW08_018720, partial [Elysia chlorotica]	-2.98	0.00394459	1.03	0.999985	0.66	0.999895	3.05	0.0814479
Unigene31968	/	-0.9	0.990586	0.29	0.999985	-4.59	6.13e-07	-0.35	0.999912
Unigene31960	/	-5.27	6.89e-07	0.45	0.999985	0.25	0.999895	/	/
Unigene31874	uncharacterized protein LOC112568409 [Pomacea canaliculata]	-2.43	0.0313106	-1.36	0.965473	-0.55	0.999895	0.17	0.999912
Unigene31761	/	-1.27	0.910311	3.36	0.0148442	1.59	0.768511	0.81	0.999912
Unigene31727	/	-1.36	0.0449741	-0.31	0.999985	-1.17	0.0950551	-0.73	0.999912
Unigene31700	cartilage matrix protein-like [Pomacea canaliculata]	-0.47	0.990586	-0.18	0.999985	-1.88	0.020513	-0.14	0.999912
Unigene31685	/	-1.23	0.900766	/	/	-3.37	0.034623	/	/
Unigene31670	/	1.56	0.0286539	0.27	0.999985	0.19	0.999895	0.49	0.999912
Unigene31669	protein NDRG3-like isoform X1 [Pomacea canaliculata]	1.56	0.043517	0.27	0.999985	0.41	0.999895	0.76	0.999912
Unigene31633	/	3.44	0.00503787	-0.71	0.999985	-1.02	0.975188	-3.02	0.0177169
Unigene3162	/	-0.49	0.991386	-0.26	0.999985	-1.9	0.0483113	-0.24	0.999912
Unigene31551	lanosterol synthase [Empidonax traillii]	1.26	0.815237	0.31	0.999985	2.22	0.0265485	1.2	0.999912
Unigene3148	hypothetical protein EGW08_022507, partial [Elysia chlorotica]	-1.13	0.597374	-0.6	0.999985	-0.8	0.999895	-1.98	0.039037
Unigene31393	oxidoreductase HTATIP2-like [Pomacea canaliculata]	2.83	0.0239962	0.23	0.999985	-0.16	0.999895	0.25	0.999912
Unigene31370	/	-1.28	0.0303862	-0.32	0.999985	-0.67	0.769102	-0.57	0.999912
Unigene31236	hypothetical protein C0Q70_14510 [Pomacea canaliculata]	3.17	0.0459277	1.19	0.999985	0.61	0.999895	-1.6	0.999912
Unigene3114	/	-0.16	0.992451	0.73	0.958603	1.59	0.00269736	0.83	0.102091
Unigene30874	/	-0.2	0.991386	0.06	0.999985	-3.58	0.017872	-2.4	0.370973
Unigene30863	/	-1.42	0.490935	-0.15	0.999985	-1.66	0.0388316	-1.09	0.999912
Unigene30825	/	0.54	0.991386	-3.55	0.00931243	-0.37	0.999895	0.05	0.999912
Unigene30638	/	0.66	0.991386	-1.87	0.769916	-1.16	0.999034	-3.15	0.0307701
Unigene30534	/	-2.43	0.00131799	-0.05	0.999985	0.01	0.999895	-0.22	0.999912
Unigene3045	/	-1.2	0.435638	0.75	0.999985	0.1	0.999895	1.64	0.0472261
Unigene30000	/	-4.01	0.00539577	2.27	0.45119	-0.8	0.999895	-0.29	0.999912
Unigene300	hypothetical protein F7725_004916 [Dissostichus mawsoni]	-0.01	0.998111	1.78	0.0309633	0.92	0.867812	0.62	0.999912
Unigene29886	/	1.65	0.770736	3.21	0.0393666	-1.57	0.856438	/	/
Unigene29759	hypothetical protein C0Q70_14869 [Pomacea canaliculata]	0.8	0.926459	0.53	0.999985	3.19	0.0321486	0.56	0.999912
Unigene29697	all-trans-retinol 13,14-reductase-like [Pomacea canaliculata]	2.4	0.047134	0.79	0.999985	0.33	0.999895	-0.15	0.999912
Unigene29692	/	2.55	0.0474479	-0.43	0.999985	1.05	0.999895	-0.95	0.999912
Unigene2938	/	0.54	0.991386	-0.02	0.999985	2.1	0.0154972	0.16	0.999912
Unigene2931	predicted protein, partial [Nematostella vectensis]	-0.73	0.991386	4.45	7.76e-08	0.72	0.999895	-0.18	0.999912
Unigene29090	uncharacterized protein LOC112573421 [Pomacea canaliculata]	1.82	0.1059	0.22	0.999985	1.87	0.00587057	0.69	0.999912
Unigene2898	sulfotransferase 1A3-like isoform X2 [Pomacea canaliculata]	-1.24	0.892762	2.18	1.65e-10	0.57	0.999895	1.16	0.999912
Unigene2897	/	-1.42	0.730873	1.68	0.0385955	0.11	0.999895	1.03	0.999912
Unigene28934	/	0.5	0.991386	-0.83	0.999985	0.46	0.999895	-3.21	0.0234134
Unigene28929	inositol 1,4,5-trisphosphate receptor [Diaphorina citri]	2	0.042134	1.29	0.999985	-1.27	0.984097	1.44	0.999912
Unigene28898	PREDICTED: 4-hydroxy-2-oxoglutarate aldolase, mitochondrial [Latimeria chalumnae]	-0.13	0.998111	3.12	0.00638996	-0.31	0.999895	-0.47	0.999912
Unigene28894	PREDICTED: 4-hydroxy-2-oxoglutarate aldolase, mitochondrial [Latimeria chalumnae]	0.54	0.991386	-3.55	0.00930333	-1.63	0.800531	-0.47	0.999912
Unigene28886	/	-0.27	0.991386	1.02	0.0401041	0.26	0.999895	-0.15	0.999912
Unigene28829	cathepsin O-like [Pomacea canaliculata]	2.51	0.0480492	-0.18	0.999985	1.27	0.92439	0.02	0.999912
Unigene28781	uncharacterized protein LOC112562805 [Pomacea canaliculata]	0.82	0.798604	0.29	0.999985	1.82	0.0433748	0.59	0.999912
Unigene2873	hypothetical protein C0Q70_18074 [Pomacea canaliculata]	0.68	0.940591	1.38	0.66712	2.03	0.032903	1.41	0.999912
Unigene2867	/	0.76	0.90585	1.62	0.425013	2.27	0.0302689	0.23	0.999912
Unigene28650	aconitate hydratase, mitochondrial-like [Pomacea canaliculata]	1.94	0.0488508	0.87	0.999985	0.99	0.999895	0.51	0.999912
Unigene28581	/	-0.59	0.991386	-0.37	0.999985	3.18	0.0309529	-0.67	0.999912
Unigene285	SAG-related sequence [Besnoitia besnoiti]	-0.83	0.970319	0.22	0.999985	-0.8	0.999895	-1.64	0.0472261
Unigene28449	/	2.53	0.339172	4.87	3.89e-06	-2.08	0.53918	/	/
Unigene28369	hypothetical protein C0Q70_13512 [Pomacea canaliculata]	0.58	0.973464	0.27	0.999985	1.74	0.0454999	0.87	0.999912
Unigene28334	/	3.67	0.0178824	-2.05	0.633103	/	/	-0.77	0.999912
Unigene2832	low-density lipoprotein receptor-related protein 2-like [Pomacea canaliculata]	-1.71	4.1e-05	-0.5	0.999985	-0.56	0.999895	2.85	0.134652
Unigene28310	/	1.05	0.942448	3.43	0.0181541	1.9	0.636508	/	/
Unigene2831	/	0.4	0.991386	-0.28	0.999985	2.47	0.178739	-4.31	3.01e-05
Unigene27847	/	2.66	0.282042	0.25	0.999985	-5.36	5.11e-08	/	/
Unigene2779	/	-0.21	0.998111	2.4	0.0273192	0.98	0.999895	0.95	0.999912
Unigene27771	/	0.27	0.991386	-1.28	0.999985	-0.98	0.999895	-3.33	0.0466701
Unigene27381	/	0.25	0.995343	-4.6	1.03e-05	0.94	0.999895	-0.23	0.999912
Unigene27323	hypothetical protein C0Q70_07522 [Pomacea canaliculata]	0.2	0.995771	-0.24	0.999985	2.78	0.0449947	0.04	0.999912
Unigene2707	uncharacterized protein LOC112566159 [Pomacea canaliculata]	-1.36	0.603487	1.93	0.386496	-1.98	0.0327929	0.78	0.999912
Unigene2694	uncharacterized protein LOC112558046 [Pomacea canaliculata]	-3.5	0.0310209	2.27	0.182536	0.65	0.999895	1.57	0.999912
Unigene2692	/	-0.56	0.991386	1.97	0.00166812	-0.38	0.999895	0.83	0.999912
Unigene26772	/	0.41	0.991386	-1.39	0.999985	0.14	0.999895	-3.33	0.0222086
Unigene26771	/	0.24	0.995343	-0.2	0.999985	0.7	0.999895	-4.05	0.000822802
Unigene26742	/	-0.43	0.991386	0.06	0.999985	-1.7	0.0413783	-0.23	0.999912
Unigene26731	unkown protein [Riptortus pedestris]	-0.79	0.991386	1.63	0.512779	2.22	0.0323526	0.8	0.999912
Unigene26669	LOW QUALITY PROTEIN: excitatory amino acid transporter-like [Pomacea canaliculata]	-0.19	0.998111	1.21	0.999985	-2.82	0.0327553	0.19	0.999912
Unigene26588	/	3.5	0.0231196	-0.64	0.999985	1.23	0.989952	0.78	0.999912
Unigene2658	/	-0.74	0.990167	0.58	0.999985	-1.52	0.00828164	-0.03	0.999912
Unigene2631	/	-3.51	0.000503262	0.62	0.999985	-1.99	0.301376	-0.44	0.999912
Unigene26308	methionine aminopeptidase 1-like isoform X1 [Pecten maximus]	-0.85	0.691488	1.33	0.0177338	-0.26	0.999895	1.44	0.0109912
Unigene2621	microfibril-associated glycoprotein 4-like [Dendronephthya gigantea]	-2.91	0.0385708	0.09	0.999985	1.91	0.35978	0.82	0.999912
Unigene2602	endonuclease-reverse transcriptase [Apostichopus japonicus]	0.9	0.990586	-3.2	0.0367786	-3.02	0.107104	1.33	0.999912
Unigene2567	/	1.68	0.753916	3.49	0.00669414	0.44	0.999895	-0.51	0.999912
Unigene25644	/	1.86	0.0437265	0.73	0.822387	0.98	0.763608	1.06	0.999912
Unigene25480	/	-7.29	5.62e-19	1.14	0.999985	-5.65	3.71e-10	-0.88	0.999912
Unigene25442	RecName: Full=Eukaryotic translation initiation factor 3 subunit J-A; Short=eIF3j-A; AltName: Full=Eukaryotic translation initiation factor 3 subunit 1-A; AltName: Full=eIF-3-alpha-A; AltName: Full=eIF3 p35-A [Danio rerio]	-1.38	0.633488	1.57	0.00103524	0.57	0.999895	2.24	0.222124
Unigene25393	/	0.46	0.991386	0.71	0.999985	-3.18	0.0353224	-0.62	0.999912
Unigene25298	CD109 antigene-like protein 1 [Littorina littorea]	1.38	0.742112	0.58	0.999985	2.34	0.379443	2.69	0.0478027
Unigene25240	/	-0.68	0.991386	-1.93	0.662562	1.6	0.829104	-3.85	0.00304744
Unigene2515	/	-0.24	0.991386	-0.79	0.999985	-1.68	0.0411109	-0.96	0.999912
Unigene25142	/	0.74	0.991386	0.16	0.999985	0.71	0.999895	3.14	0.0492714
Unigene25132	/	-0.07	0.998111	-0.38	0.999985	3.06	0.0321486	0.56	0.999912
Unigene25074	/	-0.79	0.98077	-1.12	0.999985	-2.29	0.0105088	-0.99	0.999912
Unigene25071	sulfotransferase 1A3-like isoform X2 [Pomacea canaliculata]	-0.38	0.991386	1.18	0.834211	1.24	0.00398953	1.78	3.52e-08
Unigene25067	/	-0.21	0.998111	-0.31	0.999985	-3.46	0.0154972	-0.39	0.999912
Unigene2505	/	-0.28	0.991386	-0.14	0.999985	-2.2	0.00565078	-2.47	0.281092
Unigene24937	/	-5.07	3.31e-06	4.91	4.87e-06	1.84	0.662187	-0.6	0.999912
Unigene24888	/	-0.24	0.995343	-0.18	0.999985	-1.81	0.0362255	-0.54	0.999912
Unigene24873	neuropeptide prohormone-4-like [Pomacea canaliculata]	-1.17	0.707532	-2.19	0.0259753	-0.52	0.999895	-0.89	0.999912
Unigene24864	/	-0.48	0.991386	1.95	0.00592347	0.47	0.999895	-0.13	0.999912
Unigene24848	/	0.8	0.991386	-0.45	0.999985	-3.41	0.00773672	-1.52	0.999912
Unigene2484	uncharacterized protein LOC112574822 [Pomacea canaliculata]	-0.48	0.991386	0.13	0.999985	-1.03	0.0253227	-0.25	0.999912
Unigene24824	tax1-binding protein 1 homolog B-like isoform X2 [Pomacea canaliculata]	2.02	0.0182664	0.19	0.999985	0.68	0.874212	0.29	0.999912
Unigene24803	protein disulfide-isomerase A3-like [Pomacea canaliculata]	-0.88	0.751877	0.94	0.643713	1.74	1.88e-06	0.56	0.999912
Unigene2479	/	-0.5	0.991386	-3.99	0.000337018	0.18	0.999895	0.01	0.999912
Unigene2466	T-cell receptor beta chain ANA 11, partial [Brugia malayi]	-2.93	0.0380353	1.52	0.967474	0.21	0.999895	-0.53	0.999912
Unigene24419	PREDICTED: alpha-amylase-like [Biomphalaria glabrata]	-3.21	0.031204	0.7	0.999985	0.57	0.999895	-1.13	0.999912
Unigene24269	/	1.67	0.0206057	0.29	0.999985	0.55	0.999895	0.02	0.999912
Unigene24205	/	-0.97	0.953652	-3.65	0.00954868	0.4	0.999895	0.62	0.999912
Unigene24179	uncharacterized protein LOC112559538 [Pomacea canaliculata]	0.88	0.762532	-0.02	0.999985	1.85	0.039359	0.06	0.999912
Unigene24171	/	-0.17	0.998111	-0.31	0.999985	-2.55	0.0154972	-1.83	0.999912
Unigene2399	uncharacterized protein LOC112575393 isoform X1 [Pomacea canaliculata]	0.59	0.991386	-2.97	0.00586872	0.2	0.999895	0.23	0.999912
Unigene23915	/	-1.59	0.798604	2.65	0.21219	-2.67	0.04185	-0.2	0.999912
Unigene23869	hypothetical protein C0Q70_04306 [Pomacea canaliculata]	-0.09	0.998111	-0.06	0.999985	1.83	0.0487897	0.48	0.999912
Unigene23790	/	0.5	0.991386	-0.11	0.999985	2.15	0.0319211	1.11	0.999912
Unigene23767	/	-1.66	0.0499143	-0.74	0.515813	-0.68	0.557461	-0.75	0.999912
Unigene23726	/	-1.77	0.700064	0.24	0.999985	3.33	0.0385539	0.07	0.999912
Unigene23725	hypothetical protein FJT64_001183 [Amphibalanus amphitrite]	-0.77	0.986682	-0.75	0.999985	-4.01	0.00171216	/	/
Unigene23712	/	1.02	0.970319	0.18	0.999985	-3.87	0.000646315	-0.55	0.999912
Unigene2366	hypothetical protein F7725_002671 [Dissostichus mawsoni]	-1.21	0.931033	2.88	0.0419139	2.56	0.24891	0.83	0.999912
Unigene23624	uncharacterized protein LOC112575632 [Pomacea canaliculata]	2.04	0.0446955	1.09	0.999985	-0.98	0.999895	-0.24	0.999912
Unigene23586	PREDICTED: HRAS-like suppressor 2 [Aplysia californica]	0.67	0.991386	2.01	0.660279	3.58	0.0128895	0.12	0.999912
Unigene23452	/	-1.27	0.899225	3.59	0.00128132	2.57	0.154476	-0.38	0.999912
Unigene2334	/	-0.68	0.976617	-3.71	0.00128157	1.95	0.606053	-0.5	0.999912
Unigene23328	/	-0.86	0.991386	2.46	0.200386	0.07	0.999895	5.41	4.26e-35
Unigene23282	/	-0.99	0.965963	-0.16	0.999985	-2.11	0.0352079	-1.32	0.999912
Unigene2322	/	0.07	0.998111	0.5	0.999985	-2.45	0.00191701	-0.42	0.999912
Unigene2321	/	-3.3	0.037419	0.89	0.999985	-0.7	0.999895	-0.54	0.999912
Unigene2319	/	-1.45	0.0441599	0.5	0.999985	-0.29	0.999895	0.01	0.999912
Unigene2280	uncharacterized protein LOC112568962 isoform X1 [Pomacea canaliculata]	0.02	0.998111	-3.61	0.0109937	-2.31	0.398833	-0.07	0.999912
Unigene22748	/	0.18	0.998111	2.8	6.39e-06	-1.27	0.944976	-0.58	0.999912
Unigene22660	/	0.35	0.991386	2.1	0.0227303	1.05	0.999895	1.37	0.817502
Unigene2245	/	-3.42	0.0399143	1.29	0.833912	-0.04	0.999895	-0.31	0.999912
Unigene22303	uncharacterized protein LOC112562280 isoform X1 [Pomacea canaliculata]	-3.32	0.0383932	1.02	0.999985	0.8	0.999895	/	/
Unigene22172	uncharacterized protein LOC112563487 isoform X2 [Pomacea canaliculata]	1.96	0.0970873	-0.06	0.999985	0.3	0.999895	-0.68	0.999912
Unigene2215	hypothetical protein AMELA_G00030010, partial [Ameiurus melas]	-0.78	0.991386	2.69	0.0480023	1.49	0.876117	2.1	0.999912
Unigene2205	/	4.98	2.45e-06	-1.07	0.999985	0.81	0.999895	-1.26	0.999912
Unigene21889	/	-0.76	0.991386	-1.24	0.999985	-4.62	4.1e-05	-0.68	0.999912
Unigene21823	hypothetical protein C0Q70_21003 [Pomacea canaliculata]	-0.18	0.991386	0.27	0.999985	1.61	0.0428101	0.51	0.999912
Unigene2178	/	-1.08	0.922641	1.54	0.0432815	0.33	0.999895	1	0.999912
Unigene21730	PREDICTED: phospholipid scramblase 2-like isoform X2 [Aplysia californica]	2.63	0.0299835	0.01	0.999985	0.37	0.999895	-0.28	0.999912
Unigene2172	ficolin-1-like [Acanthaster planci]	0.37	0.990586	-0.18	0.999985	0.2	0.999895	-1.45	0.026082
Unigene2171	/	-1.02	0.878834	0.18	0.999985	-1.82	0.000310392	-0.33	0.999912
Unigene21613	LOW QUALITY PROTEIN: solute carrier family 23 member 1-like, partial [Pomacea canaliculata]	2.58	0.0996007	-1.13	0.999985	0.55	0.999895	0.2	0.999912
Unigene2161	uncharacterized protein LOC112575585 [Pomacea canaliculata]	0.09	0.998111	-3.17	0.00275132	-0.85	0.999895	0.28	0.999912
Unigene216	uncharacterized protein LOC112556365 [Pomacea canaliculata]	0.04	0.998111	-2.75	0.00392964	-1.02	0.684395	-1.62	0.999912
Unigene21597	tankyrase-2-like isoform X1 [Pomacea canaliculata]	1.74	0.0447237	1.07	0.999985	0.56	0.999895	0.37	0.999912
Unigene21565	transmembrane protein 179B-like [Pomacea canaliculata]	0.91	0.710743	0.53	0.999985	1.88	0.00110708	0.63	0.999912
Unigene2155	hypothetical protein EgrG_000335800 [Echinococcus granulosus]	-0.21	0.995343	2.38	0.410044	-0.45	0.999895	3.58	0.0222086
Unigene21479	/	0.43	0.991386	-2.47	0.0398715	-0.22	0.999895	0.2	0.999912
Unigene21457	/	-3.52	0.0312088	-0.61	0.999985	-0.79	0.999895	0	0.999912
Unigene2135	ficolin-2-like [Dendronephthya gigantea]	-4.06	0.00122777	-0.84	0.999985	-0.78	0.999895	0.01	0.999912
Unigene21318	microtubule-associated protein futsch-like isoform X2 [Pomacea canaliculata]	1.55	0.0422505	0.1	0.999985	0.49	0.999895	0.8	0.999912
Unigene21265	uncharacterized protein LOC112568475 [Pomacea canaliculata]	0.78	0.961272	1.63	0.514086	3.41	0.0041412	1.04	0.999912
Unigene21260	/	-0.35	0.991386	0.25	0.999985	4.98	5.11e-08	0.78	0.999912
Unigene21259	tumor protein D54-like isoform X4 [Pomacea canaliculata]	2.22	0.0445542	0.56	0.999985	0.68	0.999895	0.37	0.999912
Unigene2113	/	-0.53	0.991386	0.87	0.999985	1.47	0.0278105	0.17	0.999912
Unigene21098	/	0.85	0.990586	0.16	0.999985	4.68	2.68e-05	0.27	0.999912
Unigene21053	sulfide:quinone oxidoreductase, mitochondrial-like [Pomacea canaliculata]	1.19	0.413546	1.2	0.628832	1.28	0.367483	1.91	0.00501005
Unigene2102	protein bark beetle-like [Pomacea canaliculata]	0.26	0.991386	0.53	0.999985	2.06	0.0443737	0.99	0.999912
Unigene20803	/	-0.54	0.991386	-0.66	0.999985	-2.11	0.0428266	-0.3	0.999912
Unigene20725	dolichyl-diphosphooligosaccharide--protein glycosyltransferase subunit 2-like [Pomacea canaliculata]	-0.22	0.991386	0.24	0.999985	1.22	0.032938	0.38	0.999912
Unigene20699	hypothetical protein EGW08_002592 [Elysia chlorotica]	0.53	0.945085	0.02	0.999985	1.48	0.0356503	0.24	0.999912
Unigene20628	/	-0.02	0.998111	3.65	0.00954868	1	0.999895	0.97	0.999912
Unigene2054	/	0.31	0.991386	-0.97	0.999985	-0.37	0.999895	-1.72	0.0122726
Unigene20344	/	-1.4	0.470918	0.59	0.999985	-1.55	0.0302689	-0.15	0.999912
Unigene20279	Iflavirus-like protein, partial [Galleria mellonella]	-1.06	0.927079	1.85	0.370261	2.77	0.00828164	0.48	0.999912
Unigene2025	/	-0.21	0.998111	3.28	0.0236208	-1.01	0.999895	0.83	0.999912
Unigene20095	uncharacterized protein LOC112566336 [Pomacea canaliculata]	-4.04	0.000901418	2.19	0.541548	1.21	0.999895	0.39	0.999912
Unigene20021	/	-1.66	0.690329	-0.47	0.999985	-2.76	0.0353647	0.17	0.999912
Unigene1994	fibrinogen-like protein A [Dendronephthya gigantea]	-3.2	0.00449425	2.28	0.377736	3.12	2.79e-06	-1.17	0.999912
Unigene19679	/	0	0.999938	-2.92	0.0343517	0.14	0.999895	0.69	0.999912
Unigene1963	hypothetical protein LMJF_22_1700 [Leishmania major strain Friedlin]	0.28	0.993853	1.41	0.456359	2.32	0.0498017	1.54	0.999912
Unigene19587	/	-1.56	0.0239962	-0.99	0.753581	-0.18	0.999895	-1.04	0.999912
Unigene1940	fibrinogen-like protein 1 [Drosophila hydei]	0.5	0.991386	1.25	0.999985	3.77	0.00294218	1.35	0.999912
Unigene19308	/	0.5	0.991386	-3.94	0.00128132	-3.1	0.0745941	-0.16	0.999912
Unigene19300	mesenchyme-specific cell surface glycoprotein-like [Pomacea canaliculata]	0.44	0.991386	0.25	0.999985	1.64	0.0470625	0.86	0.999912
Unigene19276	LOW QUALITY PROTEIN: delta-1-pyrroline-5-carboxylate synthase-like [Pomacea canaliculata]	2.04	0.0156969	0.59	0.999985	0.87	0.999895	1.15	0.999912
Unigene1924	/	0.64	0.991386	0.65	0.999985	-2.01	0.0127565	0.26	0.999912
Unigene19091	/	-1.04	0.0300288	-0.04	0.999985	-0.39	0.999895	-0.17	0.999912
Unigene1903	PREDICTED: myosin light chain kinase, smooth muscle-like [Biomphalaria glabrata]	-1.16	0.943813	3.18	0.041347	4.15	0.0012454	0.26	0.999912
Unigene18987	/	/	/	1.35	0.999985	-3.25	0.0417716	-0.26	0.999912
Unigene1893	lysosomal acid phosphatase-like [Pomacea canaliculata]	0.09	0.998111	0.09	0.999985	-0.14	0.999895	-2.41	0.000141503
Unigene18756	/	-0.12	0.998111	-3.47	0.0148442	-0.42	0.999895	0.74	0.999912
Unigene18718	alpha-crystallin B chain-like [Pomacea canaliculata]	0.84	0.710183	0.62	0.967691	1.63	0.0146949	0.73	0.999912
Unigene18713	/	-0.18	0.998111	-1.13	0.999985	3.32	0.0030263	0.03	0.999912
Unigene18677	/	0.6	0.991386	0.58	0.999985	-2.35	0.0123923	-0.77	0.999912
Unigene1867	hypothetical protein parPi_0013183 [Paroedura picta]	-0.69	0.991386	2.92	0.00504499	0.79	0.999895	1.14	0.999912
Unigene1857	/	-0.22	0.994449	0.6	0.999985	-2.3	0.0431005	0.07	0.999912
Unigene18553	/	-0.09	0.998111	-1.2	0.999985	-2.98	0.0488332	-0.5	0.999912
Unigene1846	von Willebrand factor D and EGF domain-containing protein-like isoform X3 [Pomacea canaliculata]	-2.28	0.0305912	0.55	0.999985	-0.62	0.999895	-0.41	0.999912
Unigene1838	angiopoietin-related protein 7-like isoform X2 [Pomacea canaliculata]	-2.61	0.0483698	-1.3	0.999985	0.98	0.768166	-0.36	0.999912
Unigene1819	/	-1.67	0.00719635	0.48	0.999985	-0.33	0.999895	-0.43	0.999912
Unigene1818	uncharacterized protein LOC112562308 isoform X1 [Pomacea canaliculata]	-2.61	0.0321292	0.73	0.999985	-0.47	0.999895	-1.07	0.999912
Unigene1815	/	-2.26	0.0352905	0.7	0.999985	0.48	0.999895	-1.02	0.999912
Unigene17930	/	-1.92	0.0480179	-0.28	0.999985	-0.39	0.999895	-0.35	0.999912
Unigene1786	/	-3.66	5.42e-10	2.31	0.193947	0.34	0.999895	1.34	0.999912
Unigene17687	/	3.38	0.0359277	-0.6	0.999985	0.94	0.999895	0.21	0.999912
Unigene17685	/	-0.93	0.945085	-0.33	0.999985	-2.01	0.0146949	0.69	0.999912
Unigene17623	venom protein 164-like [Pomacea canaliculata]	-0.07	0.998111	0.76	0.999985	1.82	0.000106251	0.06	0.999912
Unigene1760	hypothetical protein B7P43_G06723 [Cryptotermes secundus]	0.49	0.991386	0.55	0.999985	1.92	0.0294193	0.54	0.999912
Unigene1757	uncharacterized protein LOC112574724 [Pomacea canaliculata]	-1.29	0.879208	2.69	0.132433	-0.53	0.999895	3.21	0.0435814
Unigene17526	/	-0.31	0.994115	-0.92	0.999985	-2.81	0.0470136	-1.56	0.999912
Unigene17509	/	-1.88	0.0420224	0.22	0.999985	0.17	0.999895	0.77	0.999912
Unigene17463	/	-0.13	0.998111	0.28	0.999985	-2.24	0.0489118	-0.26	0.999912
Unigene17444	galactoside 2-alpha-L-fucosyltransferase 1-like [Pomacea canaliculata]	-1.18	0.884029	2.49	9.02e-09	-0.09	0.999895	-0.13	0.999912
Unigene17425	/	-5.09	2.45e-06	0.84	0.999985	-1.78	0.676089	0.79	0.999912
Unigene17401	/	0.3	0.991386	-0.73	0.762593	-1.38	0.0497469	-1	0.999912
Unigene17345	hypothetical protein Y032_0154g2974 [Ancylostoma ceylanicum]	-0.12	0.998111	1.09	0.681405	1.71	0.0442485	0.42	0.999912
Unigene17217	/	0.51	0.991386	-3.03	0.0469915	-1.81	0.694817	1.64	0.999912
Unigene17192	hypothetical protein C0Q70_15870 [Pomacea canaliculata]	0.55	0.991386	0.18	0.999985	1.3	0.0281777	0.87	0.999912
Unigene17179	uncharacterized protein LOC112574800 isoform X2 [Pomacea canaliculata]	2.08	0.000101135	-0.04	0.999985	1.42	0.936444	0.45	0.999912
Unigene17145	/	0.48	0.991386	3.78	0.00196862	-0.16	0.999895	-0.19	0.999912
Unigene16914	/	-0.32	0.992109	-0.46	0.999985	0.47	0.999895	-3.32	0.0479782
Unigene16900	/	0.8	0.529382	1.56	0.0490821	0.61	0.710513	0.16	0.999912
Unigene16874	/	-0.46	0.991386	2.04	0.0315986	0.81	0.966873	1.7	0.659886
Unigene16832	dual oxidase 2-like [Pomacea canaliculata]	1.76	0.115413	0.58	0.999985	1.79	0.000621515	1.14	0.999912
Unigene16817	/	-2.37	0.325631	1.86	0.0210296	0.84	0.974244	1.99	0.999912
Unigene16811	PREDICTED: DNA-directed RNA polymerase II subunit RPB1-like [Hyalella azteca]	-0.57	0.991386	-4.5	2.56e-05	0.09	0.999895	-1	0.999912
Unigene16799	PREDICTED: voltage-dependent T-type calcium channel subunit alpha-1I-like, partial [Salmo salar]	0.82	0.619684	-1.23	0.00114458	1.33	0.274687	0.53	0.999912
Unigene16790	Cubilin [Exaiptasia pallida]	1.72	0.0490844	-1	0.15717	1.31	0.345825	1.03	0.999912
Unigene16751	dimethylaniline monooxygenase [N-oxide-forming] 5-like isoform X1 [Pomacea canaliculata]	-0.1	0.998111	0.39	0.999985	1.12	0.0436385	1.07	0.999912
Unigene1656	/	0.95	0.924467	2.19	0.0470925	0.16	0.999895	0.34	0.999912
Unigene16468	probable flavin-containing monoamine oxidase A [Pomacea canaliculata]	1.7	0.0217339	0.35	0.999985	0.64	0.999895	0.22	0.999912
Unigene16413	phylloquinone omega-hydroxylase CYP4F2-like [Pomacea canaliculata]	-1.17	0.685857	-1.09	0.93335	-1.81	0.0436038	-1.61	0.999912
Unigene16338	/	-0.61	0.991386	0.1	0.999985	-1.9	0.0443737	-0.95	0.999912
Unigene16311	/	-1.57	0.757247	-2.98	0.0142516	-0.9	0.999895	0.22	0.999912
Unigene16305	/	-5.88	8.9e-12	2.5	0.342365	3.18	0.03512	-0.71	0.999912
Unigene16298	uncharacterized protein LOC112568509 [Pomacea canaliculata]	-0.99	0.963377	2.29	0.423058	1.73	0.00849792	1.98	0.999912
Unigene16248	hypothetical protein C0Q70_11713 [Pomacea canaliculata]	-0.5	0.991386	3.67	9.87e-06	1.5	0.803549	-1.24	0.999912
Unigene16237	vicilin-like seed storage protein At2g18540 isoform X1 [Pomacea canaliculata]	-5.18	3.46e-07	-0.24	0.999985	-3.47	0.0265064	-0.15	0.999912
Unigene16161	/	-3.53	0.0388318	1.07	0.999985	-0.24	0.999895	0.5	0.999912
Unigene16118	/	0.5	0.991386	-0.15	0.999985	-3.2	0.0320169	/	/
Unigene15980	/	-1.45	0.0271488	0	0.999985	-0.34	0.999895	-0.41	0.999912
Unigene15933	/	-1.53	0.0408429	1.15	0.377736	0.1	0.999895	0.32	0.999912
Unigene15787	endoplasmin-like [Pomacea canaliculata]	-1.15	0.646613	0.3	0.999985	1.36	0.00330174	0.62	0.999912
Unigene15630	/	1.73	0.0398795	-0.7	0.999985	1.04	0.98142	-0.14	0.999912
Unigene15594	Acetylcholine receptor subunit alpha-like protein [Ooceraea biroi]	-1.12	0.646766	-0.48	0.999985	1.85	0.0191142	-1.06	0.999912
Unigene15516	/	-0.81	0.991386	-0.35	0.999985	-2.31	0.0052796	/	/
Unigene15430	/	0.65	0.991386	0.41	0.999985	2.06	0.0265975	0.52	0.999912
Unigene15427	/	-1.63	0.033517	0.02	0.999985	-0.45	0.999895	-0.25	0.999912
Unigene15426	PREDICTED: uncharacterized protein DDB_G0271670-like [Galeopterus variegatus]	1.31	0.566962	0.29	0.999985	2.4	0.0118846	1.08	0.999912
Unigene15378	/	-0.4	0.991386	-0.02	0.999985	-1.69	0.0310062	-1.5	0.999912
Unigene15376	/	-0.66	0.968741	-0.35	0.999985	2.4	0.0168248	0.59	0.999912
Unigene1535	/	0.01	0.999658	-3.83	0.00213957	2.69	0.217701	/	/
Unigene15325	hypothetical protein pdam_00010691 [Pocillopora damicornis]	1.89	0.0980845	0	0.999985	0.42	0.999895	-0.04	0.999912
Unigene15240	pancreatic triacylglycerol lipase-like [Pomacea canaliculata]	0.51	0.991386	0.22	0.999985	1.67	0.0287226	0.51	0.967869
Unigene15194	hypothetical protein C0Q70_17608 [Pomacea canaliculata]	0.69	0.938834	0.73	0.999985	1.79	0.0364647	0.21	0.999912
Unigene15126	/	-0.64	0.947834	-0.7	0.948895	1.22	0.0489405	1.01	0.999912
Unigene15093	/	-0.63	0.681435	1.44	0.012131	0.56	0.932577	0.26	0.999912
Unigene15008	/	-2.35	0.411759	3.54	0.00625594	-0.2	0.999895	1.01	0.999912
Unigene1490	hypothetical protein C0Q70_14706 [Pomacea canaliculata]	0.1	0.998111	-0.14	0.999985	-1.33	0.0427501	0.2	0.999912
Unigene14885	hypothetical protein C0Q70_12314 [Pomacea canaliculata]	-0.4	0.991386	2.86	0.0483337	1.29	0.332954	2.81	0.288771
Unigene14786	/	2.04	0.044134	0.37	0.999985	0.89	0.999895	0.2	0.999912
Unigene14757	/	-2.8	0.0231196	-0.37	0.999985	-1.95	0.217701	-0.04	0.999912
Unigene14649	hypothetical protein C0Q70_18405 [Pomacea canaliculata]	1.1	0.949839	3.53	0.0110571	2.95	0.123306	1.9	0.999912
Unigene14498	/	-0.18	0.998111	0.43	0.999985	-2.28	0.0315414	-0.32	0.999912
Unigene14400	BTB and MATH domain-containing protein 38-like [Pomacea canaliculata]	0.11	0.998111	4.32	1.44e-05	-1.2	0.515685	-0.36	0.999912
Unigene14341	/	0.06	0.998111	1.96	0.0450056	0.76	0.999895	2.34	0.661474
Unigene14297	/	-0.17	0.995343	0.61	0.999985	1.85	0.126382	1.92	0.0492714
Unigene14267	/	-0.75	0.991386	2.66	0.0469548	0.74	0.999895	0.82	0.999912
Unigene14048	hypothetical protein C0Q70_05664 [Pomacea canaliculata]	0.93	0.908563	0.65	0.999985	2.4	0.0101058	2.06	0.1908
Unigene13966	/	0.07	0.998111	0.33	0.999985	1.39	0.625553	2.73	0.0326388
Unigene1374	/	0.95	0.983416	3.45	0.00213957	-0.24	0.999895	1.55	0.999912
Unigene13711	leucine-rich repeat-containing protein 15 [Oncorhynchus kisutch]	0.72	0.892938	2.61	0.00560642	0.82	0.999895	1.88	0.999912
Unigene13653	/	0.22	0.995343	-2.55	0.0324867	-0.96	0.999895	-0.99	0.999912
Unigene13606	/	0.45	0.991386	-2.47	0.0075663	0.4	0.999895	-0.21	0.999912
Unigene13504	/	-0.5	0.991386	-1.69	0.0222291	-0.4	0.999895	-1.57	0.999912
Unigene13473	/	-0.6	0.991386	2.48	0.0400683	0.55	0.999895	1.62	0.999912
Unigene13450	unnamed protein product [Oncorhynchus mykiss]	-0.56	0.991386	2.31	0.0365635	0.11	0.999895	0.11	0.999912
Unigene13364	/	-0.99	0.931688	0.47	0.999985	1.52	0.0322803	1.62	0.999912
Unigene13359	/	1.27	0.288443	-0.37	0.999985	1.89	0.0332138	0.45	0.999912
Unigene13346	unnamed protein product, partial [Oncorhynchus mykiss]	-0.27	0.992451	2.48	0.283409	-3.88	0.00312764	-0.18	0.999912
Unigene13344	Acetylcholine receptor subunit alpha-like protein [Ooceraea biroi]	-0.7	0.96897	-1.33	0.0428167	-0.09	0.999895	-0.63	0.999912
Unigene13340	hypothetical protein OCBIM_22005399mg [Octopus bimaculoides]	-1.69	0.0470891	-0.47	0.999985	-0.22	0.999895	0.52	0.999912
Unigene13188	/	-0.26	0.995343	3.91	0.00374904	-0.07	0.999895	0.46	0.999912
Unigene12954	probable RNA polymerase II nuclear localization protein SLC7A6OS [Pomacea canaliculata]	1.55	0.0383698	0.16	0.999985	0.41	0.999895	0.05	0.999912
Unigene12824	uncharacterized protein LOC112574800 isoform X1 [Pomacea canaliculata]	0.21	0.998111	3.68	0.00628781	0.13	0.999895	1.83	0.999912
Unigene12794	/	-1.04	0.852832	-0.85	0.999985	-1.79	0.0319211	-0.06	0.999912
Unigene12673	uncharacterized protein LOC112575697 [Pomacea canaliculata]	0.68	0.953652	2.41	0.351783	1.46	0.0343953	0.2	0.999912
Unigene1266	/	-1.02	0.945085	3.13	0.0315986	0.91	0.999895	-0.15	0.999912
Unigene124	/	-1.26	0.0206057	-0.23	0.999985	-0.58	0.955825	-0.28	0.999912
Unigene12384	/	-2.24	1.18e-05	0.09	0.999985	-0.65	0.999895	-0.61	0.999912
Unigene12351	/	0.27	0.995343	0.22	0.999985	-1.91	0.0153413	-0.98	0.999912
Unigene12212	/	0.49	0.991386	-1.04	0.999985	-3.3	0.00195925	-0.53	0.999912
Unigene12016	/	-0.85	0.991386	4.96	1.58e-07	-0.84	0.756541	-0.53	0.999912
Unigene11983	/	-1.84	0.0373931	0.15	0.999985	-0.85	0.650487	-0.11	0.999912
Unigene11925	uncharacterized protein LOC112569848 isoform X1 [Pomacea canaliculata]	-1.62	0.370653	0.55	0.999985	-1.24	0.0362314	-0.9	0.999912
Unigene11843	dachshund homolog 1-like isoform X2 [Pomacea canaliculata]	1.29	0.466313	-0.54	0.999985	2.09	0.0214103	-0.02	0.999912
Unigene11817	receptor-type tyrosine-protein phosphatase mu-like isoform X3 [Pomacea canaliculata]	0.03	0.998111	0.28	0.999985	2.63	0.00303828	-0.37	0.999912
Unigene11792	uncharacterized protein MONBRDRAFT_33452 [Monosiga brevicollis MX1]	0.22	0.992957	-0.65	0.999985	2.14	0.0289894	0.05	0.999912
Unigene11780	chloride channel protein 2 isoform X2 [Gadus morhua]	-1.36	0.88381	4.45	9.75e-05	0.3	0.999895	-0.55	0.999912
Unigene11715	/	0.21	0.994256	-0.88	0.999985	-2.02	0.0389118	-0.93	0.999912
Unigene11709	unnamed protein product, partial [Coregonus sp. 'balchen']	-0.06	0.998111	-1.76	0.790978	-3.1	0.033199	/	/
Unigene11686	hypothetical protein B7P43_CG13544 [Cryptotermes secundus]	-0.23	0.991386	-1.23	0.0428125	-1.22	0.175869	-1.05	0.999912
Unigene11593	/	0.28	0.994115	-0.55	0.999985	-1.16	0.57198	3.33	0.0484547
Unigene11554	LOW QUALITY PROTEIN: chitotriosidase-1-like [Crassostrea virginica]	-0.39	0.991386	1.02	0.904609	0.54	0.999895	1.3	0.03162
Unigene11531	PREDICTED: DNA polymerase delta catalytic subunit-like [Biomphalaria glabrata]	2.3	0.000696279	-0.15	0.999985	-0.59	0.999895	-1.64	0.999912
Unigene11414	uncharacterized protein LOC112561297 [Pomacea canaliculata]	0.46	0.991386	-1.99	0.693392	-0.03	0.999895	-4.05	0.00277967
Unigene11412	uncharacterized protein LOC112575165 isoform X1 [Pomacea canaliculata]	1.34	0.876825	-3.34	0.00886311	-1.05	0.999895	0.21	0.999912
Unigene11309	/	0.19	0.994115	-0.81	0.837417	-0.91	0.782309	-1.77	0.00178445
Unigene11281	/	-0.69	0.991386	0.46	0.999985	-1.7	0.0378612	-0.24	0.999912
Unigene11231	/	1.94	0.0331838	0.36	0.999985	0	0.999895	0.93	0.999912
Unigene11172	/	2.33	0.0386318	-0.09	0.999985	0.24	0.999895	-0.01	0.999912
Unigene11164	/	-0.29	0.991386	2.03	0.0367834	2.32	0.195837	2.32	0.095469
Unigene11163	/	0.49	0.991386	-0.26	0.999985	-4.16	0.000384979	-0.01	0.999912
Unigene1107	/	0.75	0.991386	-3.94	0.00130246	0.26	0.999895	-0.4	0.999912
Unigene11037	/	0.41	0.991386	1	0.999985	-2.4	0.00359024	-1.38	0.999912
Unigene1099	/	-0.64	0.991386	0.7	0.999985	-1.78	0.0340435	-0.44	0.999912
Unigene10876	uncharacterized protein LOC112567510 [Pomacea canaliculata]	-1.29	0.841623	0.85	0.999985	3.69	0.0041412	2.08	0.999912
Unigene10743	chitotriosidase-1-like [Anneissia japonica]	1.3	0.730626	1.01	0.999985	2.77	0.000310333	1.78	0.830672
Unigene10727	/	-0.15	0.991386	0.53	0.999985	0.94	0.141109	1.13	0.0488995
Unigene10575	/	-0.38	0.991386	-1.51	0.792366	-3.29	0.00283508	0.61	0.999912
Unigene10478	/	-0.89	0.785657	1.01	0.999985	0.52	0.999895	2.02	0.0443249
Unigene10460	/	-1.01	0.946482	0.39	0.999985	-1.57	0.0429374	-0.53	0.999912
Unigene10456	/	-0.35	0.991386	0.3	0.999985	-1.8	0.0409529	0.12	0.999912
Unigene10435	/	-4.8	1.26e-06	0.66	0.999985	-0.48	0.999895	0.93	0.999912
Unigene10418	/	-0.17	0.998111	0.61	0.999985	-2.44	0.0265975	-0.28	0.999912
Unigene10390	/	1.27	0.909439	0.28	0.999985	-3.6	0.00525523	-0.81	0.999912
Unigene10281	uncharacterized protein LOC112572629 [Pomacea canaliculata]	-4.01	0.00463326	2.65	0.254275	1.32	0.968234	-0.64	0.999912
Unigene1028	/	-0.1	0.998111	1.34	0.71567	2.26	0.107104	2.13	0.0269982
Unigene10222	/	-0.97	0.494517	-1.77	0.0225785	-0.58	0.999895	-0.14	0.999912
Unigene10187	unnamed protein product [Coregonus sp. 'balchen']	-0.16	0.998111	0.95	0.999985	-3.07	0.0418537	0.26	0.999912
Unigene10134	/	-1.08	0.660306	-2.6	0.00118787	0.83	0.999895	0.45	0.999912
Unigene10054	/	-1.35	0.0401871	0.63	0.979749	-0.26	0.999895	0.67	0.999912
Unigene10025	/	-2.29	0.453039	2.22	0.413287	1.68	0.507787	4.2	0.000912545
Unigene10005	/	0.59	0.991386	1.43	0.00314009	1.81	0.17459	-0.63	0.999912
Unigene1000	/	-0.82	0.991386	0.56	0.999985	-3.24	0.0134478	-1.23	0.999912
CL9999.Contig2	PREDICTED: extensin-2-like, partial [Hydra vulgaris]	-0.07	0.998111	-0.11	0.999985	-4.36	0.000200381	1.61	0.999912
CL9999.Contig1	/	0.18	0.998111	3.22	0.0122592	3.07	0.0618466	-0.03	0.999912
CL9997.Contig2	hypothetical protein XENTR_v10003001, partial [Xenopus tropicalis]	-0.55	0.991386	2.49	0.00089667	0.51	0.997255	1.22	0.999912
CL9995.Contig2	/	4.52	0.00011433	1.26	0.999985	0.87	0.999895	0.43	0.999912
CL9984.Contig3	/	-2.01	0.0263036	0.77	0.999985	0.42	0.999895	0.47	0.999912
CL9979.Contig2	/	0.45	0.991386	-2.53	0.0425496	0.31	0.999895	0.05	0.999912
CL9970.Contig3	/	2.16	0.517213	-0.64	0.999985	-2.43	0.335373	-5.59	6.29e-10
CL9970.Contig2	/	-3.83	0.00578597	-1.06	0.999985	0.21	0.999895	0.33	0.999912
CL9967.Contig2	uncharacterized protein LOC112564008 [Pomacea canaliculata]	0.65	0.991386	-0.77	0.999985	1.14	0.20239	-1.44	2.12e-05
CL9955.Contig2	/	-0.68	0.991386	-1.66	0.789807	-3.41	0.00156842	-2.52	0.547888
CL9945.Contig1	/	0.96	0.96652	0.31	0.999985	-2.49	0.0319213	0.02	0.999912
CL9910.Contig1	/	-0.4	0.991386	0.31	0.999985	-1.81	0.171585	-3.53	0.0171098
CL990.Contig2	/	1.94	0.620698	-0.36	0.999985	1.97	0.596151	-3.35	0.0428608
CL9894.Contig1	endonuclease-reverse transcriptase [Apostichopus japonicus]	-0.21	0.998111	-2.85	0.0426967	-0.78	0.999895	0.28	0.999912
CL9885.Contig2	/	0.36	0.991386	0.49	0.999985	-3.02	0.0176236	-0.93	0.999912
CL9883.Contig1	GTPase IMAP family member 4-like isoform X2 [Pomacea canaliculata]	-1.1	0.937076	3.85	0.00209904	0.17	0.999895	0.73	0.999912
CL9882.Contig2	/	-0.05	0.998111	-4.01	0.00119216	-0.51	0.999895	-0.29	0.999912
CL988.Contig3	calmodulin, striated muscle-like isoform X2 [Pomacea canaliculata]	-1.31	0.875096	1.27	0.999985	2.04	0.0287832	2.03	0.999912
CL9870.Contig3	/	-0.15	0.998111	0.54	0.999985	0.8	0.999895	5.06	7.11e-07
CL9869.Contig2	/	-1.63	0.630639	-2.17	0.0447864	0.55	0.999895	-0.57	0.999912
CL9851.Contig1	/	-0.39	0.991386	0.86	0.999985	2	0.0368107	-0.08	0.999912
CL9820.Contig2	/	-0.13	0.998111	-0.33	0.999985	-1.76	0.0108551	-1.03	0.999912
CL9819.Contig2	/	-1.52	0.284142	-0.81	0.999985	-0.18	0.999895	-1.74	0.0201301
CL9801.Contig2	cytochrome P450 4A4-like [Pomacea canaliculata]	-6.15	2.13e-11	-0.56	0.999985	0.86	0.999895	0.56	0.999912
CL9797.Contig3	uncharacterized protein LOC112568773 isoform X1 [Pomacea canaliculata]	-0.84	0.991305	3.18	0.00121686	0.9	0.974113	1.52	0.999912
CL9797.Contig1	/	-1.71	0.410459	2.56	0.00227009	0.57	0.999895	1.97	0.999912
CL979.Contig2	/	2.3	0.00597387	0.05	0.999985	0.36	0.999895	1.5	0.999912
CL9774.Contig1	receptor-type tyrosine-protein phosphatase mu-like isoform X4 [Pomacea canaliculata]	-4.91	6.02e-07	6.15	3.84e-11	0.86	0.999895	-0.8	0.999912
CL9772.Contig1	hypothetical protein C0Q70_18591 [Pomacea canaliculata]	1.39	0.415143	1.24	0.532835	2.43	0.00439756	1.36	0.999912
CL9771.Contig1	/	0.11	0.998111	-0.85	0.999985	4.84	1.9e-05	-0.92	0.999912
CL9768.Contig2	putative uncharacterized protein DDB_G0282133 [Esox lucius]	1.05	0.945085	-0.61	0.999985	-1.68	0.740584	3.19	0.0372261
CL9762.Contig1	/	-1.03	0.846832	3.37	7.37e-05	1.18	0.926913	0.48	0.999912
CL9761.Contig2	/	-0.77	0.991386	3.77	0.000308882	2.44	0.282785	-0.11	0.999912
CL9755.Contig3	/	0.19	0.998111	-3.28	0.0401837	-0.81	0.999895	-1.59	0.999912
CL9749.Contig1	hypothetical protein B5V51_14570 [Heliothis virescens]	-1.86	0.674656	3.49	0.0135296	-0.41	0.999895	-0.04	0.999912
CL9732.Contig1	/	4.37	0.000367189	-0.58	0.999985	-0.57	0.999895	-1.18	0.999912
CL9726.Contig1	PREDICTED: elongation of very long chain fatty acids protein 4-like [Aplysia californica]	1.03	0.964538	0.3	0.999985	4.92	4.58e-06	1.59	0.897525
CL9721.Contig5	hypothetical protein F7725_026456 [Dissostichus mawsoni]	3.46	0.000901418	-0.44	0.999985	-0.28	0.999895	0.18	0.999912
CL9720.Contig3	hypothetical protein F7725_017792 [Dissostichus mawsoni]	-1.57	0.782303	-1.32	0.999985	4.22	0.000425492	0.82	0.999912
CL9708.Contig2	/	0.18	0.998111	0.8	0.999985	2.39	0.318451	3.59	0.0187804
CL9693.Contig1	/	-0.9	0.770862	-1.37	0.0399238	-0.91	0.951741	-0.97	0.999912
CL9688.Contig2	mediator of RNA polymerase II transcription subunit 19-like isoform X1 [Pomacea canaliculata]	-4.73	5.96e-05	1.49	0.999985	0.47	0.999895	-0.25	0.999912
CL9683.Contig1	/	-0.58	0.991386	-0.68	0.999985	1.88	0.0488438	0.3	0.999912
CL9680.Contig1	/	/	/	/	/	4.02	0.00165801	-1.22	0.999912
CL9656.Contig5	uncharacterized protein LOC112567028 [Pomacea canaliculata]	0.71	0.975148	0.15	0.999985	0.7	0.999895	-2.22	5.59e-05
CL965.Contig1	/	-0.18	0.998111	-1.34	0.999985	-2.88	0.0470625	1.93	0.999912
CL9611.Contig2	hypothetical protein C0Q70_01513 [Pomacea canaliculata]	-0.63	0.991386	1.66	0.0293017	0.48	0.999895	0.88	0.999912
CL961.Contig5	/	-2.58	0.00569367	0.2	0.999985	0.38	0.999895	-0.28	0.999912
CL9606.Contig1	/	-0.02	0.998111	1.85	0.0276959	0.63	0.999895	-0.82	0.999912
CL9572.Contig1	/	1.21	0.924548	4.61	6.63e-06	0.04	0.999895	-0.09	0.999912
CL9563.Contig1	/	-0.34	0.991386	2.91	0.0353998	2.06	0.4116	0.85	0.999912
CL9562.Contig1	PREDICTED: insulin-induced gene 2 protein-like isoform X1 [Biomphalaria glabrata]	0.63	0.9413	-0.1	0.999985	1.24	0.0370373	0.71	0.999912
CL9553.Contig1	hypothetical protein LOTGIDRAFT_104493, partial [Lottia gigantea]	-1.27	0.0224019	0.12	0.999985	-0.09	0.999895	1.21	0.999912
CL955.Contig9	far upstream element-binding protein 1-like isoform X1 [Pomacea canaliculata]	3.36	0.0383341	-1.01	0.999985	-0.63	0.999895	-0.99	0.999912
CL955.Contig6	far upstream element-binding protein 1-like isoform X3 [Pomacea canaliculata]	4.01	0.00429609	0.15	0.999985	0.03	0.999895	0.76	0.999912
CL955.Contig2	far upstream element-binding protein 1-like isoform X1 [Pomacea canaliculata]	3.47	0.0400219	/	/	-0.41	0.999895	1.27	0.999912
CL955.Contig11	far upstream element-binding protein 1-like isoform X3 [Pomacea canaliculata]	3.79	0.0138405	-0.62	0.999985	-0.02	0.999895	-0.96	0.999912
CL9538.Contig2	/	-1.32	0.905202	1.83	0.772879	2.48	0.0250551	-0.2	0.999912
CL95.Contig3	/	-1.88	0.0412849	0.17	0.999985	-0.29	0.999895	-0.36	0.999912
CL9488.Contig2	/	-0.63	0.991386	4.03	0.000798467	0.24	0.999895	0.43	0.999912
CL9480.Contig2	/	1.11	0.610752	5.62	1.71e-09	-0.03	0.999895	6.4	2.49e-13
CL9473.Contig1	/	0.16	0.998111	4.29	0.000145831	1.13	0.999895	0.08	0.999912
CL9457.Contig2	/	-0.03	0.998111	0.13	0.999985	3.69	0.00265023	0.43	0.999912
CL9441.Contig1	conserved Plasmodium protein, unknown function [Plasmodium sp. gorilla clade G2]	-1.27	0.891896	-0.22	0.999985	-1.59	0.0462255	-0.47	0.999912
CL9436.Contig4	/	0.05	0.998111	-0.83	0.999985	0.43	0.999895	-3.32	0.0432907
CL9408.Contig2	hypothetical protein F7725_018724 [Dissostichus mawsoni]	0.08	0.998111	0.23	0.999985	-1.36	0.961266	-3.67	0.0106433
CL9399.Contig2	transcription factor A, mitochondrial-like isoform X1 [Pomacea canaliculata]	2.31	0.0403032	-0.18	0.999985	0.23	0.999895	0.72	0.999912
CL9388.Contig1	PREDICTED: uncharacterized protein LOC107105150, partial [Cyprinodon variegatus]	0.32	0.991386	-0.84	0.999985	-0.82	0.999895	-3.45	0.00106836
CL9356.Contig2	cytochrome P450 2U1-like [Pomacea canaliculata]	0.88	0.759258	1.78	0.0454692	0.87	0.999895	0.92	0.999912
CL9341.Contig3	uncharacterized protein LOC112559223 isoform X1 [Pomacea canaliculata]	-1.77	0.0138222	-0.2	0.999985	0.01	0.999895	0.17	0.999912
CL9341.Contig2	uncharacterized protein LOC112559223 isoform X1 [Pomacea canaliculata]	0.5	0.991386	0.47	0.999985	3.66	0.0036079	0.03	0.999912
CL9310.Contig2	/	4.3	0.000722652	-1.56	0.999985	-0.74	0.999895	0.05	0.999912
CL9279.Contig1	LOW QUALITY PROTEIN: collagen alpha-1(I) chain-like [Stylophora pistillata]	-0.1	0.998111	-0.24	0.999985	0.67	0.999895	3.49	0.03162
CL9276.Contig1	/	3.72	0.0138199	0.85	0.999985	-1.18	0.929011	1.04	0.999912
CL9269.Contig2	/	0.29	0.994115	-0.18	0.999985	-3.06	0.0143886	0.03	0.999912
CL9269.Contig1	/	1.34	0.667109	1.24	0.835233	2.88	0.00201314	1.39	0.0767212
CL9256.Contig2	aromatic-L-amino-acid decarboxylase-like [Pomacea canaliculata]	1.12	0.939828	4.09	0.000700856	2.48	0.308394	0.51	0.999912
CL9252.Contig2	uncharacterized protein LOC109885705 isoform X1 [Oncorhynchus kisutch]	-0.81	0.90289	0	0.999985	-1.73	0.0133225	-0.19	0.999912
CL9216.Contig2	hypothetical protein FD755_019192 [Muntiacus reevesi]	/	/	0.33	0.999985	4.38	0.000186535	1.7	0.999912
CL9173.Contig2	/	0.3	0.991386	1.89	0.54253	2.65	0.0423875	1.04	0.999912
CL9167.Contig1	/	0.44	0.991386	-0.48	0.999985	5.95	7.75e-11	-0.79	0.999912
CL914.Contig2	/	0.63	0.991386	-3.34	0.0254711	1.01	0.999895	-1.01	0.999912
CL9138.Contig2	17-beta-hydroxysteroid dehydrogenase 14-like [Pomacea canaliculata]	0.01	0.998939	1.72	0.554308	2.19	0.0399815	1.49	0.999912
CL9138.Contig1	17-beta-hydroxysteroid dehydrogenase 14-like [Pomacea canaliculata]	-0.35	0.991386	1.45	0.999985	8.04	2.12e-26	0.78	0.999912
CL9134.Contig1	/	-0.79	0.990586	-4.76	3.53e-06	0.54	0.999895	0.17	0.999912
CL9133.Contig2	/	0.27	0.995343	-1.36	0.999985	0.17	0.999895	-4.98	6.63e-07
CL9104.Contig1	/	0.53	0.991386	-3.51	0.0142497	0.61	0.999895	-0.6	0.999912
CL910.Contig3	/	-2.69	0.272061	2.15	0.424975	3.49	0.00337093	2.15	0.909044
CL9073.Contig2	nucleolin isoform X2 [Sphaeramia orbicularis]	0.15	0.998111	0.16	0.999985	1.44	0.777077	1.61	0.0478429
CL9069.Contig2	nudC domain-containing protein 3-like [Pomacea canaliculata]	-0.5	0.991386	0.59	0.999985	1.94	0.0339402	2.03	0.999912
CL9061.Contig2	uncharacterized protein LOC112558403 [Pomacea canaliculata]	1.68	0.0477773	0.07	0.999985	1.64	0.0432947	0.21	0.999912
CL9050.Contig1	pi-class glutathione S-transferase [Cipangopaludina cathayensis]	0.81	0.994115	-0.46	0.999985	1.14	0.0319213	1.55	0.00584897
CL9046.Contig2	/	-5.46	2.33e-07	1.02	0.999985	0.08	0.999895	-0.09	0.999912
CL9046.Contig1	/	1.44	0.804016	-0.7	0.999985	-5.03	2.1e-06	-0.37	0.999912
CL9039.Contig2	PREDICTED: alpha-L-iduronidase-like [Aplysia californica]	-0.13	0.998111	1.05	0.999985	0.71	0.999895	3.65	0.0153001
CL9017.Contig2	/	-2.5	0.333465	1.22	0.999985	3.15	0.0386294	-0.38	0.999912
CL9017.Contig1	N-sulphoglucosamine sulphohydrolase-like [Pomacea canaliculata]	0.45	0.991386	0.25	0.999985	2.01	0.0436385	0.96	0.999912
CL9008.Contig3	/	1.71	0.0406972	-0.53	0.999985	0.63	0.999895	0.42	0.999912
CL8996.Contig2	hypothetical protein C0Q70_15783 [Pomacea canaliculata]	-1.04	0.873682	-0.94	0.495903	-1.43	0.0385539	-0.73	0.999912
CL898.Contig3	/	-0.15	0.995343	-0.63	0.999985	-2.32	0.0224928	0.08	0.999912
CL8978.Contig1	neuralized-like protein 2 [Pomacea canaliculata]	3.54	0.0278327	0.55	0.999985	/	/	-1.83	0.999912
CL8976.Contig2	/	3.51	0.0302725	-0.83	0.999985	-0.63	0.999895	0.62	0.999912
CL8974.Contig3	/	-1.17	0.93999	3.48	3.45e-06	0.76	0.999895	2.21	0.912444
CL8970.Contig3	hypothetical protein C0Q70_08327 [Pomacea canaliculata]	2.04	0.249245	3.74	0.00115789	0.09	0.999895	-0.73	0.999912
CL8970.Contig1	sialidase-like isoform X2 [Pomacea canaliculata]	1.19	0.309968	1.26	0.0434749	0.6	0.999895	-0.1	0.999912
CL8964.Contig2	splicing factor 3B subunit 1-like isoform X1 [Pomacea canaliculata]	-1.48	0.0387286	-0.26	0.999985	-0.66	0.4951	-0.23	0.999912
CL8964.Contig1	splicing factor 3B subunit 1-like isoform X1 [Pomacea canaliculata]	0.73	0.848682	0.84	0.999985	1.21	0.00900215	-0.04	0.999912
CL8952.Contig2	PREDICTED: zinc carboxypeptidase-like isoform X2 [Aplysia californica]	-0.27	0.995343	-0.95	0.999985	-0.46	0.999895	-3.42	0.00990257
CL8943.Contig2	reactive oxygen species modulator 1-like isoform X1 [Anneissia japonica]	1.31	0.00368952	-0.44	0.999985	-1.09	0.00895347	-0.24	0.999912
CL8939.Contig1	/	-0.54	0.973464	1.56	0.112536	2.26	0.00769044	1.35	0.999912
CL8914.Contig2	/	-0.02	0.998111	-0.83	0.999985	-1.66	0.0128895	-0.86	0.999912
CL8914.Contig1	/	1.14	0.941729	-0.03	0.999985	-3.5	0.0143533	0.8	0.999912
CL8911.Contig2	/	-2.16	0.0472346	-0.47	0.999985	-0.54	0.999895	-0.81	0.999912
CL8907.Contig2	T. brucei spp.-specific protein [Trypanosoma brucei gambiense DAL972]	-0.86	0.961098	0.29	0.999985	1.15	0.772008	4.66	2.2e-05
CL8907.Contig1	uncharacterized protein LOC112555777 [Pomacea canaliculata]	-0.68	0.991386	-0.29	0.999985	-1.16	0.357921	-1.82	0.0492714
CL89.Contig1	uncharacterized protein LOC112575762 isoform X2 [Pomacea canaliculata]	0.25	0.991386	0.27	0.999985	2.5	0.0186145	0.04	0.999912
CL8890.Contig1	/	0.23	0.995674	4.58	2.37e-05	0.46	0.999895	0.04	0.999912
CL8886.Contig1	sex-determining region Y protein-like [Pecten maximus]	4.19	0.00174665	-0.35	0.999985	/	/	-0.53	0.999912
CL8872.Contig2	/	0.36	0.991386	-0.24	0.999985	1.65	0.00393194	1.05	0.999912
CL8872.Contig1	/	-0.1	0.998111	0.49	0.999985	-2.19	0.0356503	-0.39	0.999912
CL8851.Contig2	hypothetical protein C0Q70_16350 [Pomacea canaliculata]	-4.3	2.52e-10	0.24	0.999985	-0.05	0.999895	-0.49	0.999912
CL8821.Contig2	/	-0.35	0.991386	0.05	0.999985	-2.65	0.0425517	0.11	0.999912
CL8816.Contig1	phosphatidylserine decarboxylase proenzyme, mitochondrial-like isoform X3 [Pomacea canaliculata]	1.45	0.190632	0.4	0.999985	5.89	1.33e-09	1.27	0.999912
CL8795.Contig2	acetyl-CoA acetyltransferase, mitochondrial-like [Pomacea canalic-ulata]	-1.21	0.0333754	1.91	1.22e-06	1.43	0.999895	0.07	0.999912
CL8781.Contig2	asparagine--tRNA ligase, cytoplasmic-like isoform X1 [Pomacea canaliculata]	-0.07	0.998111	-1.01	0.999985	0.14	0.999895	-6.45	8.66e-14
CL877.Contig2	hypothetical protein C0Q70_21436 [Pomacea canaliculata]	-0.13	0.998111	0.62	0.999985	4.66	5.81e-05	0.39	0.999912
CL8768.Contig3	LOW QUALITY PROTEIN: uncharacterized protein LOC112577303 [Pomacea canaliculata]	1.24	0.0299835	0.27	0.999985	0.76	0.999895	-0.27	0.999912
CL8768.Contig2	LOW QUALITY PROTEIN: uncharacterized protein LOC112577303 [Pomacea canaliculata]	1.33	0.0286539	0.86	0.426992	0.51	0.999895	0.14	0.999912
CL873.Contig2	/	-0.38	0.991386	-4.82	3.36e-06	-0.06	0.999895	-0.16	0.999912
CL8726.Contig3	PREDICTED: BTB/POZ domain-containing protein KCTD4-like [Biomphalaria glabrata]	1.16	0.88675	-2.4	0.0292896	-2.66	0.0762359	-2.15	0.975689
CL8724.Contig1	/	0.27	0.995343	-3.86	0.000661569	-2.29	0.403503	-0.85	0.999912
CL8719.Contig3	LOW QUALITY PROTEIN: periodic tryptophan protein 2 homolog [Pomacea canaliculata]	-5.66	5.66e-09	1.08	0.999985	-0.48	0.999895	/	/
CL8706.Contig2	/	-0.19	0.998111	-3.81	0.00286772	-0.36	0.999895	-1.2	0.999912
CL8694.Contig5	/	0.32	0.991386	-1.55	0.9901	4.46	0.000367937	0.17	0.999912
CL8684.Contig1	hypothetical protein LOTGIDRAFT_228660 [Lottia gigantea]	-0.12	0.998111	2.04	8.69e-05	1.17	0.531694	1.24	0.999912
CL8680.Contig1	/	-1.14	0.945085	3.54	0.00116929	0.94	0.999895	-0.06	0.999912
CL8677.Contig1	/	-0.24	0.995343	-0.62	0.999985	-2.2	0.00425332	-0.99	0.999912
CL8671.Contig3	/	-0.39	0.991386	1.41	0.999985	-2.36	0.040222	-0.11	0.999912
CL8650.Contig4	/	-1.79	0.041334	-0.12	0.999985	-0.5	0.950819	-0.2	0.999912
CL8625.Contig1	/	-1.19	0.851612	0.05	0.999985	0.18	0.999895	2.18	0.0401554
CL8620.Contig2	uncharacterized protein LOC112553596 [Pomacea canaliculata]	-0.42	0.991386	-2.41	0.0487382	-0.75	0.999895	-0.63	0.999912
CL8615.Contig1	/	0.51	0.991386	-4.09	0.000692079	0.59	0.999895	-0.55	0.999912
CL8612.Contig7	uncharacterized protein LOC111127246 [Crassostrea virginica]	/	/	5.46	9.62e-09	4.17	0.000173083	/	/
CL8590.Contig5	/	-0.35	0.991386	0.05	0.999985	2.72	0.0487611	0.28	0.999912
CL8590.Contig4	/	-0.9	0.932867	-3.93	0.00213957	-0.24	0.999895	0.24	0.999912
CL8585.Contig3	/	-0.26	0.991386	-1.28	0.0121131	-0.64	0.999895	-0.4	0.999912
CL8576.Contig2	uncharacterized protein LOC112561460 [Pomacea canaliculata]	-0.02	0.998111	-0.88	0.999985	-4.31	0.000331581	/	/
CL8569.Contig2	transcription elongation factor SPT5-like [Pomacea canaliculata]	4.18	0.00233818	/	/	/	/	-1.9	0.999912
CL856.Contig3	suppressor protein SRP40-like [Sphaeramia orbicularis]	-1.58	0.0384858	-0.57	0.999985	0.37	0.999895	0.02	0.999912
CL8557.Contig3	transcription intermediary factor 1-alpha-like [Pomacea canaliculata]	-1.2	0.765852	2.07	0.0416097	1.42	0.868935	1.18	0.999912
CL8556.Contig2	/	-1.07	0.934431	3.92	0.00207411	0.51	0.999895	1.33	0.999912
CL8555.Contig1	predicted protein [Nematostella vectensis]	-0.86	0.875387	-2.2	0.00523713	-0.51	0.999895	-1.3	0.999912
CL8545.Contig1	/	-1.63	0.75894	0.24	0.999985	-4.2	0.000528875	-2.16	0.967869
CL8541.Contig2	/	-1.28	0.906744	2.6	0.0460037	1.74	0.228533	1.2	0.999912
CL8533.Contig2	fasciclin-1-like [Pomacea canaliculata]	3.51	0.0334614	0.26	0.999985	1.21	0.999895	-0.38	0.999912
CL8529.Contig1	PREDICTED: inactive pancreatic lipase-related protein 1 [Crassostrea gigas]	-1.66	0.765043	0.95	0.999985	1.76	0.0418341	0.01	0.999912
CL8514.Contig4	hypothetical protein F7725_008836 [Dissostichus mawsoni]	-0.61	0.991386	4.38	7.74e-05	-0.74	0.999895	0.32	0.999912
CL851.Contig2	PREDICTED: multiple coagulation factor deficiency protein 2 homolog isoform X3 [Biomphalaria glabrata]	3.16	0.0329684	1.59	0.962861	-0.19	0.999895	-0.04	0.999912
CL8502.Contig1	/	-1.22	0.919624	-4.9	1.62e-06	0.35	0.999895	0.71	0.999912
CL8493.Contig1	/	0.15	0.991386	0.47	0.999985	3.33	0.0352089	0.04	0.999912
CL8489.Contig2	Plancitoxin-1 [Mizuhopecten yessoensis]	-3.47	0.045959	1.65	0.933292	0.52	0.999895	0.43	0.999912
CL8489.Contig1	Plancitoxin-1 [Mizuhopecten yessoensis]	5.14	2.75e-06	-1.14	0.999985	-0.31	0.999895	-1.29	0.999912
CL8486.Contig3	/	1.04	0.968032	3.25	1.82e-07	-0.38	0.999895	0.4	0.999912
CL8471.Contig2	/	-0.87	0.638747	1.38	0.166571	0.13	0.999895	2.42	0.0043795
CL8469.Contig2	hypothetical protein C0Q70_08237 [Pomacea canaliculata]	0.66	0.921558	-0.28	0.999985	1.15	0.0484087	0.3	0.999912
CL8465.Contig3	/	-4.1	0.00222272	-0.58	0.999985	0.9	0.999895	0.25	0.999912
CL845.Contig8	/	1.2	0.906712	-3.63	0.00817313	-1	0.999895	/	/
CL845.Contig3	/	-1.05	0.945633	5.61	5.86e-10	-1.06	0.999895	2.16	0.946279
CL8440.Contig1	/	1.29	0.861504	-0.19	0.999985	-3.3	0.038657	0.66	0.999912
CL8439.Contig2	LOW QUALITY PROTEIN: UPF0505 protein C16orf62-like [Pomacea canaliculata]	-0.35	0.991386	0.62	0.999985	5.82	1.68e-10	0.48	0.999912
CL8439.Contig1	LOW QUALITY PROTEIN: UPF0505 protein C16orf62-like [Pomacea canaliculata]	-0.39	0.991386	1.98	0.689425	3.96	0.00161858	0.61	0.999912
CL8432.Contig3	hypothetical protein C0Q70_18424 [Pomacea canaliculata]	0.93	0.951146	-0.38	0.999985	-1.45	0.749382	3.72	1.24e-08
CL8423.Contig1	/	-1.87	0.662771	3.32	0.0362659	-1.92	0.627541	0.04	0.999912
CL8413.Contig2	transmembrane emp24 domain-containing protein eca-like isoform X2 [Pomacea canaliculata]	0.25	0.994115	-2.18	0.542464	3.27	0.0265975	0.05	0.999912
CL8413.Contig1	transmembrane emp24 domain-containing protein eca-like isoform X2 [Pomacea canaliculata]	0.3	0.991386	0	0.999985	2.07	0.0333833	0.21	0.999912
CL8405.Contig1	/	-4.23	0.00132633	0.42	0.999985	-1.15	0.98722	-0.26	0.999912
CL8401.Contig3	/	-0.36	0.991386	-0.42	0.999985	3.56	0.00479975	0.55	0.999912
CL8394.Contig2	putative tRNA (cytidine(32)/guanosine(34)-2'-O)-methyltransferase [Pomacea canaliculata]	0.33	0.991386	-0.17	0.999985	-3.55	0.0102992	0.11	0.999912
CL8389.Contig1	/	1.98	0.600328	-5.98	8.24e-12	-0.43	0.999895	0.26	0.999912
CL8383.Contig2	ATP-dependent RNA helicase DDX55-like [Pomacea canaliculata]	1.15	0.912227	0.24	0.999985	4.89	5.54e-06	/	/
CL837.Contig14	PREDICTED: fibrinogen C domain-containing protein 1-like isoform X2 [Amphimedon queenslandica]	-0.84	0.92863	0.2	0.999985	2.58	0.00312764	0.39	0.999912
CL837.Contig10	angiopoietin-related protein 7-like isoform X2 [Pomacea canaliculata]	-0.62	0.948569	-0.13	0.999985	2.02	0.00172889	0.46	0.999912
CL8368.Contig1	/	-0.35	0.991386	3.11	0.0474432	1.51	0.873219	0.48	0.999912
CL8324.Contig2	/	0.53	0.92472	0.22	0.999985	1.56	0.035276	1.45	0.77731
CL8322.Contig2	/	-0.38	0.970319	-0.13	0.999985	-0.12	0.999895	-1.38	0.049037
CL8315.Contig1	/	-0.65	0.991386	-0.18	0.999985	-3.22	0.0363118	1.15	0.999912
CL8306.Contig4	/	/	/	4.7	1.16e-05	1.21	0.971401	0.83	0.999912
CL8306.Contig2	/	1.63	0.770862	6.44	1.11e-14	0.26	0.999895	-0.58	0.999912
CL8306.Contig1	/	-0.56	0.991386	-6.02	5.04e-12	-1.03	0.999895	/	/
CL8302.Contig2	/	3.33	0.0259951	0.02	0.999985	0.34	0.999895	-0.08	0.999912
CL8288.Contig1	tRNA methyltransferase 10 homolog A-like [Pomacea canaliculata]	1.35	0.815237	0.15	0.999985	0.97	0.999895	5.06	3.19e-07
CL8259.Contig2	/	0.6	0.991386	0.68	0.999985	-2.63	0.000863582	/	/
CL8257.Contig1	/	-0.1	0.998111	-3.53	0.0110826	-2.69	0.118876	/	/
CL8247.Contig1	GTPase IMAP family member 4-like [Pomacea canaliculata]	-0.1	0.998111	3.13	0.0193128	1.13	0.959003	1.57	0.999912
CL8246.Contig4	/	0.66	0.991386	-3.82	0.0011001	-0.83	0.999895	2.71	0.261835
CL8245.Contig2	fatty acid-binding protein, liver-like [Pomacea canaliculata]	0.4	0.977706	-0.47	0.999985	1.66	0.0127565	-0.02	0.999912
CL8234.Contig2	von Willebrand factor D and EGF domain-containing protein-like isoform X1 [Pomacea canaliculata]	0.45	0.991386	0.53	0.999985	1.17	0.961266	2.68	0.0302515
CL823.Contig8	/	-0.37	0.991386	-2.51	2.22e-05	-0.26	0.999895	0.44	0.999912
CL823.Contig5	/	-4.93	8.32e-06	2.37	0.412371	0.64	0.999895	0.76	0.999912
CL823.Contig1	/	-0.65	0.991386	2.57	0.0354421	2.09	0.486307	1.06	0.999912
CL822.Contig2	zinc finger protein MSN2-like isoform X13 [Pomacea canaliculata]	3.81	0.0127602	0.12	0.999985	0.48	0.999895	0.65	0.999912
CL8216.Contig1	/	-3.24	0.0441599	0	0.999985	-1.11	0.959223	-0.79	0.999912
CL8214.Contig1	/	-0.86	0.977205	-3.68	0.00627939	-1.16	0.903191	-1	0.999912
CL821.Contig2	/	-1.39	0.757607	-3.23	0.0379503	-0.17	0.999895	-0.94	0.999912
CL8207.Contig1	hypothetical protein C0Q70_15345 [Pomacea canaliculata]	2.42	0.00174665	1.06	0.999985	-0.05	0.999895	-0.09	0.999912
CL82.Contig3	/	-0.06	0.998111	-2.73	0.0417306	-0.05	0.999895	0.14	0.999912
CL8199.Contig2	/	-4.69	3.63e-05	-0.22	0.999985	0.15	0.999895	0.7	0.999912
CL8198.Contig1	PREDICTED: uncharacterized protein LOC101860027 [Aplysia californica]	0.53	0.991386	-0.73	0.999985	3.15	0.00153634	0.23	0.999912
CL8187.Contig3	/	0.08	0.998111	0.48	0.999985	0.92	0.950819	2.09	3.05e-05
CL8187.Contig2	/	-1.37	0.781251	3.35	2.49e-06	1.7	0.339354	0.85	0.999912
CL8161.Contig1	serine/arginine-rich splicing factor 7-like isoform X1 [Pomacea canaliculata]	1.07	0.815237	1.24	0.612127	2.25	0.0390602	0.96	0.999912
CL8156.Contig1	/	1.08	0.909439	-2.86	0.0451767	0.46	0.999895	0.35	0.999912
CL8131.Contig1	/	1.58	0.74149	2.17	0.0359903	1.95	0.51007	0.83	0.999912
CL8108.Contig1	phytanoyl-CoA dioxygenase domain-containing protein 1-like [Pomacea canaliculata]	1.48	0.0412067	-0.02	0.999985	1.3	0.568272	0.49	0.999912
CL8105.Contig1	/	-0.76	0.991386	2.64	0.0476619	1.09	0.999895	0.33	0.999912
CL8098.Contig2	ribonuclease P protein subunit p40-like [Pomacea canaliculata]	-4.22	0.00120203	-0.61	0.999985	-1.04	0.636649	0.01	0.999912
CL8096.Contig3	/	0.53	0.991386	3.08	0.0492834	0.81	0.999895	0.55	0.999912
CL8088.Contig1	/	0.46	0.991386	-1.33	0.999985	-6.28	7.9e-13	0.15	0.999912
CL8086.Contig2	/	0.77	0.991386	0.24	0.999985	-3.2	0.0440753	-1.08	0.999912
CL8086.Contig1	phosphoserine aminotransferase-like [Pomacea canaliculata]	2.09	1.59e-05	0.85	0.999985	1.13	0.402253	-0.29	0.999912
CL8083.Contig3	/	0.63	0.986853	0.05	0.999985	2.5	0.0011701	0.27	0.999912
CL8083.Contig2	/	0.91	0.869471	0.67	0.999985	2.77	0.000281099	0.49	0.999912
CL8083.Contig1	/	1.02	0.803536	1.91	0.0014574	0.82	0.999895	0.85	0.999912
CL807.Contig1	/	-1.4	0.864835	0.55	0.999985	2.49	0.0451342	0.5	0.999912
CL8069.Contig2	/	0.54	0.991386	-0.61	0.999985	-3.37	0.0319213	-0.32	0.999912
CL8068.Contig1	/	-0.85	0.989943	5.03	4.81e-07	0.75	0.999895	-0.03	0.999912
CL8056.Contig1	/	-3.88	0.00707903	0.53	0.999985	0.11	0.999895	2.11	0.999912
CL8041.Contig1	RNA-binding protein 25 [Myotis brandtii]	-1.09	0.955581	3.84	0.000647088	-0.19	0.999895	1.1	0.999912
CL8036.Contig1	/	-0.66	0.991386	5.29	6.45e-08	0	0.999895	0.67	0.999912
CL8035.Contig1	/	0.23	0.998111	1.55	0.999985	3.17	0.0387691	-0.65	0.999912
CL801.Contig2	hypothetical protein Baya_11992 [Bagarius yarrelli]	0.82	0.991386	-0.9	0.999985	-4.41	7.29e-06	-0.46	0.999912
CL8009.Contig1	hypothetical protein LOTGIDRAFT_230254 [Lottia gigantea]	-4.48	0.000365583	-0.04	0.999985	0.73	0.999895	-0.41	0.999912
CL80.Contig2	hypothetical protein X975_04887, partial [Stegodyphus mimosarum]	-0.04	0.998111	2.49	0.00298096	0.8	0.999895	0.53	0.999912
CL7981.Contig2	/	0.48	0.991386	/	/	3.46	0.0219071	0.43	0.999912
CL798.Contig4	/	-1.02	0.970258	2.98	0.0260791	0.33	0.999895	2.91	0.215511
CL798.Contig1	/	0.3	0.994115	-2.02	0.027438	0.64	0.999895	-0.21	0.999912
CL7978.Contig1	/	-0.49	0.991386	3.16	0.0335621	-1.13	0.999895	0.54	0.999912
CL7975.Contig2	/	-0.06	0.998111	-3.91	0.00167832	1.06	0.999895	-0.46	0.999912
CL7973.Contig2	/	-1.94	0.46881	3.55	7.3e-06	1.43	0.494639	2.25	0.872797
CL7968.Contig1	/	-1.39	0.0449741	0.13	0.999985	-0.08	0.999895	0.55	0.999912
CL7965.Contig1	hypothetical protein C0Q70_18231 [Pomacea canaliculata]	0.03	0.998111	-1.41	0.0478371	-0.88	0.999895	-0.31	0.999912
CL7963.Contig5	/	-1.77	0.720601	5.9	2.28e-11	-0.01	0.999895	1.85	0.999912
CL7963.Contig3	/	-0.51	0.991386	2.42	0.0195914	-0.21	0.999895	0.19	0.999912
CL7963.Contig2	/	-1.42	0.748575	2.21	0.0403909	1.78	0.00907172	2.61	0.288771
CL7951.Contig4	GTPase IMAP family member 4-like [Pomacea canaliculata]	-2.14	0.52075	3.86	0.00239238	-0.06	0.999895	0.55	0.999912
CL7941.Contig2	/	-0.86	0.972825	-0.14	0.999985	-0.98	0.999895	-2.36	0.0443598
CL7941.Contig1	/	2.07	0.564156	-2.86	0.00558763	-1.32	0.894469	0.14	0.999912
CL7926.Contig3	/	0.97	0.887418	1.57	0.635433	2.41	0.0488822	2.81	0.000591811
CL7914.Contig2	/	3.93	0.00513729	-1.68	0.9115	-1.67	0.779222	-0.51	0.999912
CL7896.Contig1	/	-0.81	0.991386	2.44	6.89e-06	-0.37	0.999895	0.56	0.999912
CL7863.Contig2	stAR-related lipid transfer protein 5-like [Pomacea canaliculata]	0.44	0.991386	1.07	0.999985	5.92	7.06e-11	0.73	0.999912
CL7856.Contig2	adhesion G-protein coupled receptor G4-like isoform X2 [Pomacea canaliculata]	2.19	0.501113	-0.03	0.999985	-3.31	0.0364647	-0.69	0.999912
CL7836.Contig1	/	-0.29	0.991386	-1.81	0.617374	0.6	0.999895	-2.96	0.0288586
CL7835.Contig1	/	-0.99	0.970319	-0.25	0.999985	-1.82	0.043363	0.28	0.999912
CL7818.Contig5	hypothetical protein AWZ03_009568 [Drosophila navojoa]	0.88	0.805167	0.25	0.999985	1.19	0.0356503	0.29	0.999912
CL779.Contig4	/	-0.19	0.998111	2.04	0.63704	-3.94	0.00329396	0.6	0.999912
CL7786.Contig2	neutral ceramidase-like [Pomacea canaliculata]	-0.34	0.991386	0.4	0.999985	1.4	0.885062	1.56	0.000788133
CL7785.Contig1	trichohyalin isoform X1 [Pangasianodon hypophthalmus]	0.25	0.994115	1.05	0.999985	1.18	0.0477824	0.63	0.999912
CL7781.Contig2	hypothetical protein C0Q70_12402 [Pomacea canaliculata]	-1.04	0.940591	0.06	0.999985	-0.95	0.999895	-3.85	0.00324272
CL7760.Contig1	/	/	/	-0.02	0.999985	-4.9	6.13e-06	/	/
CL776.Contig2	/	-3.9	0.00958634	-1.5	0.999985	-0.4	0.999895	0.12	0.999912
CL7728.Contig6	/	-2.64	0.0474189	0.53	0.999985	0.51	0.999895	1.06	0.999912
CL7728.Contig4	/	-0.84	0.979798	-2.3	0.00379452	-2.92	0.0694997	-1.16	0.999912
CL7726.Contig2	interleukin-6 receptor subunit beta-like isoform X2 [Pomacea cana-liculata]	1.13	1.59e-05	0.31	0.904639	2.31	1.18e-05	1.03	0.999935
CL7721.Contig1	/	-0.01	0.998509	-1.58	0.692039	-2	0.0290331	-0.73	0.999912
CL7715.Contig1	/	0.16	0.998111	2.17	0.0113879	1.01	0.999895	0.24	0.999912
CL7701.Contig1	hypothetical protein C0Q70_00113 [Pomacea canaliculata]	-0.2	0.991386	0.26	0.999985	1.36	0.0322803	0.43	0.999912
CL7692.Contig2	uncharacterized protein LOC112566796 [Pomacea canaliculata]	0.25	0.995343	-2.44	0.0424867	0.38	0.999895	-2.28	0.785921
CL7680.Contig2	/	-0.16	0.998111	2.38	0.0430719	1.19	0.632313	1.04	0.999912
CL768.Contig1	hypothetical protein C0Q70_05531 [Pomacea canaliculata]	-0.15	0.994115	1.09	0.443774	1.11	0.0473846	-0.19	0.999912
CL7670.Contig2	/	1.22	0.903359	-4.23	0.000105625	-0.41	0.999895	/	/
CL7669.Contig1	/	-0.01	0.999817	0.33	0.999985	3.14	0.0354999	-0.28	0.999912
CL7657.Contig1	uncharacterized protein LOC112567953 isoform X2 [Pomacea canaliculata]	2.1	0.0286539	-0.18	0.999985	0.78	0.999895	-0.18	0.999912
CL7636.Contig2	hypothetical protein C0Q70_15871 [Pomacea canaliculata]	0.77	0.991386	-2.49	0.33808	0.01	0.999895	-5.22	1.88e-07
CL7632.Contig1	/	1.23	0.926927	-3.77	0.00414399	0.4	0.999895	-0.2	0.999912
CL763.Contig1	profilin-like protein isoform X1 [Pomacea canaliculata]	0.38	0.991386	0.96	0.999985	1.78	0.0487611	0.6	0.999912
CL7627.Contig3	/	0.1	0.998111	-2.97	0.0421654	-1.6	0.839537	0.05	0.999912
CL7613.Contig1	/	-2.59	0.315315	-0.19	0.999985	-2.41	0.342993	4.91	5.44e-06
CL7610.Contig2	beta-1,4-galactosyltransferase 1-like isoform X2 [Pomacea canaliculata]	-1.63	0.700948	2.74	0.000605969	0.67	0.999895	1.82	0.999912
CL7610.Contig1	beta-1,4-galactosyltransferase 1-like isoform X2 [Pomacea canaliculata]	0.69	0.991386	4.89	4.87e-06	0.88	0.999895	1.36	0.999912
CL7609.Contig3	/	-3.6	0.0034208	1.59	0.370122	0.77	0.975188	0	0.999912
CL7607.Contig3	/	-1.65	0.0223598	0.57	0.999985	-0.07	0.999895	-0.71	0.999912
CL7603.Contig2	/	2.94	0.000340716	-0.03	0.999985	0.18	0.999895	-2.12	0.112758
CL7592.Contig1	/	-0.52	0.975178	-0.41	0.999985	1.62	0.0309963	0.25	0.999912
CL7589.Contig1	/	3.24	0.0969084	-1.13	0.999985	1.2	0.998127	0.2	0.999912
CL7571.Contig3	/	0.16	0.998111	0.18	0.999985	3.17	0.0344793	/	/
CL7566.Contig2	/	-0.04	0.998111	3.85	0.00251587	1.49	0.799611	0.5	0.999912
CL7566.Contig1	/	-0.08	0.998111	-0.73	0.999985	-2.14	0.0442485	-0.01	0.999912
CL7561.Contig1	/	-4.23	0.000901418	-0.09	0.999985	0.26	0.999895	0.1	0.999912
CL754.Contig1	uncharacterized protein LOC112566423 [Pomacea canaliculata]	-1.36	0.88381	-2.06	0.626593	4.21	0.000675338	-0.15	0.999912
CL7535.Contig3	/	1.37	0.884029	-3.51	0.0116991	-0.7	0.999895	0.3	0.999912
CL7517.Contig1	uncharacterized protein LOC112567317 [Pomacea canaliculata]	-1.59	0.0138591	0.35	0.999985	-0.18	0.999895	0.17	0.999912
CL750.Contig7	/	1.47	0.808239	-0.33	0.999985	2.38	0.0356503	-1.16	0.999912
CL7467.Contig2	PREDICTED: SEC14 cytosolic factor-like [Aplysia californica]	1.5	0.235017	-0.19	0.999985	1.04	0.876643	1.3	0.00307965
CL7460.Contig1	/	-1.66	0.0405821	0.07	0.999985	-1.17	0.223935	-0.04	0.999912
CL7449.Contig2	/	2.42	0.00987336	-0.33	0.999985	0.83	0.966961	0.53	0.999912
CL7445.Contig2	/	-0.32	0.991386	2.27	0.0435416	0.89	0.999895	0.33	0.999912
CL7441.Contig1	5-demethoxyubiquinone hydroxylase, mitochondrial-like [Pomacea canaliculata]	0.08	0.998111	0.87	0.999985	1.46	0.017493	0.23	0.999912
CL7425.Contig2	soluble scavenger receptor cysteine-rich domain-containing protein SSC5D-like [Mizuhopecten yessoensis]	-1.56	0.78891	0.39	0.999985	-7.48	5.61e-17	-0.12	0.999912
CL7425.Contig1	soluble scavenger receptor cysteine-rich domain-containing protein SSC5D-like [Mizuhopecten yessoensis]	-2.39	0.381364	0.19	0.999985	-6.78	5.73e-13	0.36	0.999912
CL7412.Contig2	/	-0.17	0.998111	-2.5	0.0442081	-0.01	0.999895	1.46	0.999912
CL7393.Contig2	/	-0.32	0.991386	-1.28	0.505671	-2.19	0.0399894	-1.84	0.265677
CL7388.Contig2	hypothetical protein C0Q70_19000 [Pomacea canaliculata]	0.13	0.998111	0.56	0.999985	-0.32	0.999895	-3.72	0.00789439
CL7382.Contig2	/	0.54	0.991386	4.86	1.62e-06	0.74	0.999895	0.36	0.999912
CL7350.Contig2	/	-2.28	0.456792	3.71	0.00503461	0.36	0.999895	0.8	0.999912
CL7350.Contig1	/	0.89	0.991305	-4.62	9.78e-06	-0.35	0.999895	-0.27	0.999912
CL7347.Contig2	/	-1.08	0.931033	-4.55	3.47e-05	/	/	0.17	0.999912
CL7345.Contig1	diphthine methyltransferase-like isoform X1 [Pomacea canaliculata]	0.52	0.991386	0.31	0.999985	0.38	0.999895	-3.36	0.0396979
CL7344.Contig3	/	0.01	0.999817	-0.88	0.999985	0.06	0.999895	-3.73	0.00548727
CL7343.Contig1	/	5	2.02e-06	0.78	0.999985	0.61	0.999895	0.95	0.999912
CL7341.Contig1	/	1.84	0.674177	-3.53	0.0100176	-1.7	0.766347	0.25	0.999912
CL7340.Contig3	/	2.32	0.435433	3.57	0.0157809	4.24	0.00122922	0.71	0.999912
CL734.Contig2	/	-0.67	0.991386	3.15	0.0110826	-0.03	0.999895	1.21	0.999912
CL7318.Contig1	/	-0.19	0.998111	-0.36	0.999985	-3.58	0.0140321	-0.14	0.999912
CL7310.Contig2	/	-0.22	0.995343	-3.33	0.0261546	-2.18	0.470506	-0.38	0.999912
CL7308.Contig4	/	-0.02	0.998111	-3.29	0.00539238	-0.16	0.999895	1.47	0.999912
CL7308.Contig1	hypothetical protein M513_03047 [Trichuris suis]	0.27	0.994328	-3.49	0.00168922	0.93	0.999895	1.53	0.999912
CL7300.Contig2	PREDICTED: laccase-1-like [Aplysia californica]	-1.97	0.0435346	0.75	0.999985	1.04	0.999895	-1.86	0.480143
CL7275.Contig2	/	-1.42	0.0475482	-0.24	0.999985	-0.51	0.944379	-0.52	0.999912
CL7260.Contig1	/	0.4	0.991386	-0.56	0.999985	-1.8	0.017335	-1.98	0.103283
CL725.Contig4	hypothetical protein CAPTEDRAFT_47633, partial [Capitella teleta]	-0.81	0.979374	-3.81	0.0032631	0	0.999895	-0.78	0.999912
CL7236.Contig1	low-density lipoprotein receptor-related protein 1B [Chanos chanos]	0.31	0.991386	2.32	0.0447864	2.07	0.0787897	1.71	0.999912
CL7227.Contig2	/	0.88	0.973464	-3.71	0.00730623	-0.82	0.999895	-2.7	0.364948
CL7227.Contig1	/	0.46	0.991386	-4.49	4.45e-05	-0.2	0.999895	-1.94	0.999912
CL7214.Contig1	hypothetical protein C0Q70_13565 [Pomacea canaliculata]	-0.81	0.991386	0.12	0.999985	2.66	0.230625	-5.73	9.51e-11
CL7213.Contig4	/	-1.97	0.613407	0.88	0.999985	0.29	0.999895	-3.24	0.0380473
CL7194.Contig2	/	-2.75	0.0149427	2.53	0.0153813	0.96	0.999895	1.39	0.999912
CL7189.Contig1	/	0.97	0.974724	4.28	0.000314253	0.29	0.999895	-0.33	0.999912
CL718.Contig4	/	-1.99	0.00214936	0.21	0.999985	-0.32	0.999895	0.22	0.999912
CL7177.Contig2	/	-0.65	0.991386	-4.04	0.000656259	-0.67	0.999895	-0.98	0.999912
CL7177.Contig1	/	0.11	0.998111	3.24	0.0393515	0.69	0.999895	1.39	0.999912
CL7160.Contig2	T. brucei spp.-specific protein [Trypanosoma brucei gambiense DAL972]	-0.34	0.991386	-1.25	0.747741	-1.95	0.0152711	-1.76	0.0479782
CL7120.Contig4	PDZ and LIM domain protein Zasp-like isoform X3 [Pomacea canaliculata]	1.82	0.674656	-3.59	0.00745807	-2.37	0.367471	-0.35	0.999912
CL7104.Contig1	PREDICTED: prolow-density lipoprotein receptor-related protein 1-like isoform X4 [Branchiostoma belcheri]	-0.81	0.991386	-1.86	0.784289	0.92	0.999895	3.15	0.0323448
CL7093.Contig1	/	0.88	0.685857	0.38	0.999985	1.71	0.00393194	0.38	0.999912
CL7091.Contig1	/	0.92	0.970319	0.35	0.999985	-2.97	0.0379493	-1.38	0.999912
CL7081.Contig2	/	0.45	0.991386	0.34	0.999985	-2.07	0.0425797	0.05	0.999912
CL7073.Contig2	/	-0.23	0.995343	-2.46	0.0478519	-0.34	0.999895	-1.39	0.999912
CL7068.Contig3	/	1.69	0.738661	0.62	0.999985	-3.7	0.00292717	0.42	0.999912
CL7060.Contig3	hypothetical protein F7725_005080 [Dissostichus mawsoni]	0.38	0.991386	0.02	0.999985	3.1	0.0474946	-0.1	0.999912
CL706.Contig3	PREDICTED: mucin-17-like [Aethina tumida]	0.03	0.998111	3.03	0.0312995	-0.81	0.999895	0.23	0.999912
CL705.Contig2	/	-1.47	0.846717	-5.51	9.84e-09	-0.17	0.999895	-0.82	0.999912
CL7041.Contig4	/	-0.15	0.998111	1.76	0.00226114	1.09	0.747545	0.28	0.999912
CL7040.Contig1	/	0.62	0.991386	3.53	0.00552953	0	0.999895	/	/
CL7035.Contig1	/	-0.56	0.991386	2.02	0.0205508	0.52	0.999895	1.53	0.999912
CL7031.Contig1	keratin-associated protein 4-3-like [Oncorhynchus kisutch]	0	0.999938	4.73	3.74e-06	0.4	0.999895	-0.02	0.999912
CL703.Contig5	/	-0.8	0.991386	-0.24	0.999985	0.07	0.999895	1.4	0.048489
CL7028.Contig1	hypothetical protein C0Q70_20047 [Pomacea canaliculata]	0.88	0.746053	1.35	0.0489179	0.8	0.348554	0.28	0.999912
CL7027.Contig1	fibrillin-1-like isoform X3 [Pomacea canaliculata]	1.22	0.857713	2.46	0.0480996	0.75	0.999895	0.68	0.999912
CL702.Contig6	/	0.15	0.998111	-5.6	7.41e-10	-1.24	0.995976	-1.13	0.999912
CL7018.Contig2	uncharacterized protein LOC112575393 isoform X1 [Pomacea canaliculata]	-0.24	0.995343	-2.51	0.00214906	0.75	0.999895	0.64	0.999912
CL7010.Contig2	/	-0.54	0.991386	3.09	0.000166483	0.62	0.999895	0.8	0.999912
CL701.Contig8	hypothetical protein C0Q70_08257 [Pomacea canaliculata]	-0.22	0.995343	7.03	8.86e-18	-2.79	0.177719	0.8	0.999912
CL701.Contig6	hypothetical protein C0Q70_08257 [Pomacea canaliculata]	0.13	0.998111	-3.5	0.0157493	-0.13	0.999895	-0.65	0.999912
CL7004.Contig2	/	-1.49	0.0381405	-1.16	0.999985	-0.91	0.966686	-0.11	0.999912
CL6992.Contig1	/	2.89	0.0399143	0.41	0.999985	1.1	0.999895	-0.12	0.999912
CL6969.Contig1	polyprotein-4 [Tetranychus truncatus]	-0.46	0.991386	-3.51	0.0195914	1.86	0.681486	-0.62	0.999912
CL6966.Contig2	tRNA methyltransferase 10 homolog C-like isoform X1 [Pomacea canaliculata]	0.45	0.991386	-1.18	0.736995	3.95	0.00260649	0.92	0.999912
CL6965.Contig2	/	-0.35	0.991386	4.09	0.000339946	1.1	0.740901	0.74	0.999912
CL6965.Contig1	/	-0.45	0.991386	4.57	5.69e-05	-0.61	0.999895	1.83	0.999912
CL6963.Contig2	/	0.19	0.993186	-1.5	0.0496372	-0.2	0.999895	-0.09	0.999912
CL6960.Contig1	/	-0.43	0.991386	-1	0.999985	-3.2	0.0302689	-1.04	0.999912
CL6946.Contig1	/	/	/	-0.31	0.999985	-3.53	0.0154972	-2.67	0.364948
CL6945.Contig2	regucalcin-like [Pomacea canaliculata]	0.08	0.998111	0.38	0.999985	1.95	0.0427096	0.19	0.999912
CL6935.Contig3	/	0.5	0.991386	-3.11	0.0317531	-1.34	0.951741	-0.75	0.999912
CL6910.Contig2	/	-0.28	0.99353	-0.7	0.999985	-2.95	0.00916472	-0.85	0.999912
CL6889.Contig3	/	0.26	0.995343	2.41	0.0340649	0.56	0.999895	0.64	0.999912
CL6881.Contig1	microsomal glutathione S-transferase 3-like isoform X1 [Pomacea canaliculata]	0.17	0.991386	0.29	0.999985	1.36	0.0430973	0.51	0.999912
CL6879.Contig3	octapeptide-repeat protein T2-like, partial [Astatotilapia calliptera]	-4.13	0.00260064	2.51	0.337418	0.15	0.999895	0.29	0.999912
CL6867.Contig2	/	2.82	0.0412849	-0.44	0.999985	1.62	0.699149	1.28	0.999912
CL6867.Contig1	/	0.64	0.88468	0.76	0.999985	2.43	9.1e-07	2.14	0.580231
CL686.Contig4	E3 ubiquitin-protein ligase mib1-like [Pomacea canaliculata]	0.89	0.990586	-0.55	0.999985	4.14	0.00120579	1.71	0.999912
CL6859.Contig2	uncharacterized protein LOC112556985 [Pomacea canaliculata]	-4.58	0.000266591	0.68	0.999985	-0.93	0.999895	0.82	0.999912
CL6839.Contig1	/	-0.28	0.994115	-0.08	0.999985	-1.18	0.98722	-3.19	0.0172074
CL6801.Contig3	mucin-17-like [Pecten maximus]	-1.91	0.605505	2.73	0.0381999	0.63	0.988628	0.81	0.999912
CL6792.Contig2	/	0.76	0.955833	1.58	0.599363	2.68	0.0449947	0.76	0.999912
CL6792.Contig1	/	0.87	0.848432	0.76	0.999985	2.97	7.71e-05	1.02	0.109755
CL6791.Contig4	/	0.48	0.991386	-2.06	0.00963593	0.84	0.962848	-0.82	0.999912
CL6791.Contig2	/	-0.45	0.991386	4.84	2.5e-06	-0.83	0.999895	/	/
CL6791.Contig1	/	0.3	0.994115	4.39	6.04e-05	0.68	0.999895	/	/
CL6781.Contig1	/	-0.5	0.991386	2.35	0.0438142	1.36	0.700823	1.92	0.999912
CL6741.Contig2	hypothetical protein EGW08_006402 [Elysia chlorotica]	1.3	0.0419978	0.08	0.999985	0.72	0.977974	-0.31	0.999912
CL6716.Contig2	/	1.05	0.909439	0.42	0.999985	3.46	0.0228355	0.77	0.999912
CL6709.Contig2	/	-1.42	0.0232929	0.71	0.999985	-1.89	0.491435	0.21	0.999912
CL6704.Contig1	/	-1.68	0.757234	0	0.999985	0.01	0.999895	-3.18	0.0381773
CL6694.Contig2	/	-0.81	0.991386	-3.21	0.0425685	-2.69	0.209327	0.02	0.999912
CL6675.Contig2	C-type lectin [Littorina littorea]	4.18	0.00267399	-0.65	0.999985	-0.58	0.999895	-0.43	0.999912
CL6671.Contig4	/	-0.72	0.962217	0.77	0.999985	2.78	0.0439698	0.67	0.999912
CL6666.Contig2	mucin-2-like [Drosophila novamexicana]	2.29	0.00322135	0.21	0.999985	2.24	0.128773	0.95	0.999912
CL6662.Contig3	/	0.31	0.993452	-0.72	0.999985	3.69	0.0118846	0.52	0.999912
CL6636.Contig1	/	0.45	0.991386	-0.37	0.999985	-0.31	0.999895	-2.34	4.42e-06
CL6635.Contig2	T-complex protein 1 subunit theta-like [Pomacea canaliculata]	0.7	0.867063	-0.07	0.999985	1.72	0.0265975	0.38	0.999912
CL6603.Contig2	lanosterol 14-alpha demethylase-like [Pomacea canaliculata]	0.38	0.991386	0.63	0.999985	2.3	0.000425492	1.38	0.999912
CL6603.Contig1	lanosterol 14-alpha demethylase-like [Pomacea canaliculata]	0.64	0.991386	-0.17	0.999985	2.05	0.00565078	0.77	0.999912
CL6596.Contig2	hypothetical protein C0Q70_02941 [Pomacea canaliculata]	0.03	0.998111	3.06	0.0362337	-0.07	0.999895	-0.4	0.999912
CL6595.Contig2	LOW QUALITY PROTEIN: mucin-3A-like [Xiphophorus couchianus]	0.76	0.953652	0.19	0.999985	2.22	0.0198277	0.97	0.999912
CL6595.Contig1	LOW QUALITY PROTEIN: mucin-3A-like [Xiphophorus couchianus]	0.99	0.879208	0.72	0.999985	2.35	0.0427096	0.78	0.999912
CL659.Contig2	hypothetical protein C0Q70_04610 [Pomacea canaliculata]	-0.93	0.844165	-0.44	0.999985	-1.62	0.0496662	-1.16	0.999912
CL658.Contig2	/	/	/	-0.48	0.999985	-5.76	5.87e-10	-0.03	0.999912
CL6571.Contig2	ubiquitin-like modifier-activating enzyme 1 [Pomacea canaliculata]	0.71	0.867644	0.62	0.999985	1.29	0.040315	0.25	0.999912
CL6562.Contig1	uncharacterized protein LOC112558667 [Pomacea canaliculata]	-1.36	0.0970873	0.04	0.999985	-0.26	0.999895	0.04	0.999912
CL6545.Contig1	/	-0.14	0.995343	-1.25	0.239509	-1.62	0.0454884	-1.07	0.999912
CL653.Contig8	/	-4.59	2.91e-06	-0.56	0.999985	-1.7	0.781169	-0.53	0.999912
CL6529.Contig3	/	-0.75	0.975764	-0.55	0.999985	-0.09	0.999895	-3.92	0.00223525
CL6513.Contig1	VIgL family fibrinogen-related protein 3 isoform 5 [Littorina littorea]	1.22	0.789096	3.64	0.00504666	-1.8	0.559046	0.3	0.999912
CL6511.Contig2	/	-3.73	0.0225438	-2.46	0.353164	0.23	0.999895	-1.24	0.999912
CL6511.Contig1	uncharacterized protein LOC112568902 isoform X3 [Pomacea canaliculata]	-4.71	1.07e-07	0.3	0.999985	2.39	0.307458	0.68	0.999912
CL650.Contig2	/	0.39	0.991386	0.62	0.999985	3.07	0.0362944	0.11	0.999912
CL6491.Contig3	/	0.57	0.991386	-2.27	0.47832	-3.5	0.0168248	-0.05	0.999912
CL6489.Contig1	hypothetical protein C0Q70_09102 [Pomacea canaliculata]	0.06	0.998111	0.57	0.999985	1.94	0.0380735	0.5	0.999912
CL6449.Contig2	ribonucleoside-diphosphate reductase subunit M2 B-like [Pomacea canaliculata]	-0.71	0.74607	0.81	0.999985	1.66	0.0436443	1.09	0.999912
CL6443.Contig2	/	0.33	0.991386	-3.39	0.027438	-0.71	0.999895	-0.73	0.999912
CL6434.Contig2	hypothetical protein CAPTEDRAFT_215379 [Capitella teleta]	-0.8	0.991386	2.68	0.041347	0.64	0.999895	0.64	0.999912
CL6429.Contig1	LOW QUALITY PROTEIN: uncharacterized protein LOC112577303 [Pomacea canaliculata]	10.1	3.18e-38	1.07	0.999985	-0.69	0.999895	1.35	0.999912
CL6416.Contig1	uncharacterized protein LOC112568773 isoform X2 [Pomacea canaliculata]	-0.65	0.986682	2.12	0.043267	1.96	0.120775	0.82	0.999912
CL6413.Contig2	Pogo transposable element with ZNF domain [Larimichthys crocea]	-0.27	0.994115	0.54	0.999985	-3.54	0.0151485	1.12	0.999912
CL6407.Contig2	/	-0.22	0.991386	-0.67	0.999985	-1.9	0.0465099	-1.26	0.999912
CL64.Contig2	uncharacterized protein LOC112577301 [Pomacea canaliculata]	2.59	0.244029	-0.86	0.999985	1.74	0.7567	-4.35	0.000398696
CL64.Contig1	uncharacterized protein LOC112577301 [Pomacea canaliculata]	-0.48	0.991386	1.05	0.999985	-3.32	0.0356613	0.35	0.999912
CL6395.Contig2	/	-1.53	0.799098	-0.22	0.999985	-3.31	0.0370373	0.42	0.999912
CL6387.Contig1	/	-0.51	0.990586	-0.25	0.999985	-0.1	0.999895	-3.51	0.0180017
CL6383.Contig2	Neurofilament heavy polypeptide [Habropoda laboriosa]	-0.27	0.994115	0.16	0.999985	-3.61	0.00265269	-0.85	0.999912
CL6380.Contig4	hypothetical protein C0Q70_13688 [Pomacea canaliculata]	-0.07	0.998111	4.76	1.03e-05	-0.09	0.999895	5.82	6.47e-11
CL6380.Contig1	/	-1.81	0.00154848	-0.48	0.999985	-0.07	0.999895	-0.38	0.999912
CL6354.Contig3	hypothetical protein N332_04238, partial [Mesitornis unicolor]	0.41	0.991386	3.28	0.0336602	-0.05	0.999895	/	/
CL635.Contig1	/	-0.57	0.966944	-0.37	0.999985	-1.33	0.0492913	-0.83	0.999912
CL6333.Contig1	/	0.06	0.998111	-4	7.1e-05	-1.43	0.920301	0.41	0.999912
CL6324.Contig2	phytanoyl-CoA dioxygenase, peroxisomal-like [Pomacea canaliculata]	-6.55	3.61e-13	7.49	9.94e-19	-0.31	0.999895	0.33	0.999912
CL6300.Contig1	/	-1.2	0.931033	0.68	0.999985	-0.26	0.999895	3.44	0.0271093
CL6298.Contig3	SWI/SNF-related matrix-associated actin-dependent regulator of chromatin subfamily E member 1-like isoform X10 [Pomacea canaliculata]	-1.17	0.0486318	0.09	0.999985	-0.55	0.800531	-0.43	0.999912
CL6289.Contig4	/	0.07	0.998111	-6.78	1.63e-16	0.48	0.999895	-1.74	0.999912
CL6289.Contig3	/	2.56	0.328705	6	5.46e-11	2.76	0.189714	-0.27	0.999912
CL6280.Contig2	/	0.18	0.998111	1.59	0.990859	3.14	0.0354793	0.26	0.999912
CL6272.Contig2	uncharacterized protein LOC112566812 [Pomacea canaliculata]	-0.88	0.991386	2.95	0.0420643	2.43	0.336513	/	/
CL6253.Contig3	elongation factor Tu, mitochondrial-like [Pomacea canaliculata]	0.65	0.991386	1.5	0.999985	1.21	0.988628	-3.46	0.0222086
CL6245.Contig1	uncharacterized protein LOC112555819 [Pomacea canaliculata]	-4.27	0.000733499	0.12	0.999985	0.88	0.999895	-0.27	0.999912
CL6225.Contig1	cytochrome P450 2U1-like [Pomacea canaliculata]	-0.23	0.991386	-0.11	0.999985	1.25	0.00166333	0.17	0.999912
CL6212.Contig2	/	1.41	0.848533	-0.43	0.999985	-4.01	0.00181408	-3.77	0.00479588
CL6207.Contig3	/	1.08	0.944938	0.38	0.999985	-1.34	0.803201	3.14	0.00199776
CL6193.Contig2	/	0.97	0.973543	-1.19	0.999985	-4.69	1.53e-05	-0.79	0.999912
CL6193.Contig1	/	0.34	0.991386	0.62	0.999985	4.64	3.31e-05	1.53	0.999912
CL6187.Contig3	palmitoyl-protein thioesterase 1-like [Pomacea canaliculata]	4.58	7.38e-05	/	/	/	/	4.65	1.13e-05
CL6175.Contig3	apoptosis-inducing factor 3-like isoform X1 [Pomacea canaliculata]	-3.92	0.00389974	-0.32	0.999985	0.68	0.999895	0.27	0.999912
CL6173.Contig2	RING finger protein 24-like [Pomacea canaliculata]	0.49	0.991386	0.59	0.999985	2.39	0.0109119	0.85	0.999912
CL6149.Contig2	hypothetical protein C0Q70_09827 [Pomacea canaliculata]	-0.37	0.991386	-1.02	0.999985	-1.82	0.0279207	-0.57	0.999912
CL6143.Contig1	nicalin-1-like [Pomacea canaliculata]	0.31	0.991386	-0.26	0.999985	1.23	0.0426751	0.21	0.999912
CL6136.Contig2	/	0.52	0.991386	0.37	0.999985	3.14	0.0354999	-0.87	0.999912
CL6135.Contig3	/	-3.91	0.00719635	0.49	0.999985	-0.7	0.999895	-3.81	0.00439968
CL6130.Contig1	COP9 signalosome complex subunit 9 [Trichoplusia ni]	2.01	0.0256239	0.45	0.999985	0.97	0.841845	1.4	0.999912
CL6123.Contig4	/	-0.35	0.991386	0.89	0.999985	0.78	0.999895	2.76	0.0402515
CL6122.Contig2	uncharacterized protein LOC112555076 [Pomacea canaliculata]	3.68	0.0140962	0.04	0.999985	1.52	0.880482	0.05	0.999912
CL6116.Contig6	hypothetical protein C0Q70_21078 [Pomacea canaliculata]	-0.3	0.994115	0.67	0.999985	5.14	1.09e-06	0.84	0.999912
CL6111.Contig5	/	-4.29	0.000824516	-0.13	0.999985	0.34	0.999895	0.49	0.999912
CL6111.Contig4	/	-0.59	0.991386	-5.24	9.85e-08	-0.76	0.999895	0.75	0.999912
CL6111.Contig3	/	-2.37	0.41379	5.57	3.76e-09	0.52	0.999895	-0.62	0.999912
CL607.Contig3	/	-0.73	0.991386	3.47	0.00165641	-2.1	0.290189	0.33	0.999912
CL6063.Contig2	hypothetical protein C0Q70_17356 [Pomacea canaliculata]	0.56	0.991386	0.98	0.999985	1.08	0.999895	4.83	4.21e-06
CL6059.Contig2	putative cytochrome P450 CYP13A4 [Pomacea canaliculata]	0.38	0.991386	1.26	0.940514	2.13	0.0326787	-0.09	0.999912
CL6049.Contig1	glutamine synthetase-like [Pomacea canaliculata]	1.34	0.048226	1.65	0.0412471	1.06	0.0888056	0.46	0.999912
CL6036.Contig2	/	0.34	0.991386	4.53	2.37e-05	0.5	0.999895	/	/
CL6035.Contig2	LOW QUALITY PROTEIN: glucosylceramidase-like [Pomacea canaliculata]	0.48	0.991386	3.73	0.000141316	0.48	0.999895	0.85	0.999912
CL6026.Contig1	/	-1.28	0.593039	0.72	0.999985	1.16	0.011054	-0.51	0.999912
CL6011.Contig1	transmembrane protein 177-like [Pomacea canaliculata]	-0.6	0.821298	0.14	0.999985	1.85	0.026118	0.53	0.999912
CL6006.Contig1	/	3.34	0.0259256	0.94	0.999985	-1.71	0.75277	-0.81	0.999912
CL6001.Contig1	/	4.91	1.82e-05	2.49	0.347176	0.46	0.999895	/	/
CL6000.Contig1	/	-2.45	0.378535	3.53	0.00560642	1.76	0.726008	1.24	0.999912
CL600.Contig1	/	-0.15	0.998111	1.29	0.999985	2.99	0.0488935	-0.08	0.999912
CL5998.Contig2	serine/threonine-protein phosphatase 6 regulatory ankyrin repeat subunit B-like [Aedes albopictus]	0.68	0.991386	-3.85	0.000901106	0.49	0.999895	0.24	0.999912
CL5989.Contig1	PREDICTED: probable serine/threonine-protein kinase fhkB [Aplysia californica]	-0.4	0.991386	0.59	0.999985	2.34	0.0442758	0.46	0.999912
CL5956.Contig1	/	-1.3	0.835825	0.39	0.999985	-1.63	0.0449947	-0.8	0.999912
CL5951.Contig1	/	-0.03	0.998111	-0.01	0.999985	0.89	0.999895	-4.11	0.00184278
CL5939.Contig2	LOW QUALITY PROTEIN: oxygen-dependent coproporphyrinogen-III oxidase-like [Pomacea canaliculata]	1.67	0.0477773	0.01	0.999985	1.66	0.327325	0.42	0.999912
CL5938.Contig1	/	3.44	0.03283	-0.3	0.999985	0.25	0.999895	0.17	0.999912
CL5896.Contig2	/	2.13	0.530766	3.74	0.000339946	1.52	0.818416	2.02	0.999912
CL5893.Contig2	hypothetical protein C0Q70_09446 [Pomacea canaliculata]	1.29	0.0438277	0.24	0.999985	1.71	0.201773	0.11	0.999912
CL5867.Contig1	putative GPI-anchored protein pfl2 [Pomacea canaliculata]	0.84	0.380682	0.39	0.999985	1.79	0.0328293	0.85	0.148683
CL5859.Contig2	hypothetical protein C0Q70_15879 [Pomacea canaliculata]	-0.55	0.991386	0.17	0.999985	-2.21	0.0356503	-0.57	0.999912
CL5851.Contig4	/	0.05	0.998111	1.14	0.999985	-3.13	0.0378612	2.14	0.973166
CL5837.Contig1	alpha-(1,3)-fucosyltransferase C-like isoform X2 [Pomacea canaliculata]	2.22	0.0286539	1.05	0.692741	-0.56	0.999895	0.73	0.999912
CL5836.Contig1	/	-0.94	0.98401	0.05	0.999985	-3.92	0.000868921	-0.36	0.999912
CL583.Contig2	hypothetical protein HELRODRAFT_74499, partial [Helobdella robusta]	2.72	0.266767	-5.29	3.24e-08	-0.68	0.999895	-0.02	0.999912
CL5829.Contig1	heat shock protein 60 [Pomacea canaliculata]	-0.5	0.991386	0.24	0.999985	1.63	0.0389894	0.8	0.999912
CL5806.Contig1	/	0.01	0.999456	1.54	0.869945	1.23	0.0275989	0.59	0.999912
CL58.Contig4	/	0.27	0.995154	-4.92	8.14e-07	-1.03	0.999895	-0.24	0.999912
CL5769.Contig1	/	1.34	0.0420224	-1.85	0.458327	-0.05	0.999895	-0.77	0.999912
CL5764.Contig1	/	1.49	0.835101	0.07	0.999985	4.85	1.17e-05	3.04	0.138088
CL5759.Contig2	uncharacterized protein LOC112577108 [Pomacea canaliculata]	-0.13	0.994328	0.24	0.999985	1.26	0.0332571	0.6	0.999912
CL5754.Contig2	SET domain protein, putative [Plasmodium sp. DRC-Itaito]	-0.44	0.991386	-1.77	0.847312	-3.62	0.00280822	0.56	0.999912
CL5743.Contig3	/	1.11	0.883578	-3.41	0.0156363	0.9	0.999895	-0.75	0.999912
CL5727.Contig2	/	-1.68	0.743262	-3.63	0.00884709	-2.21	0.451719	-1.01	0.999912
CL5720.Contig1	/	-0.18	0.998111	-4.31	9.6e-05	0.29	0.999895	-0.82	0.999912
CL5714.Contig2	LOW QUALITY PROTEIN: cartilage matrix protein-like [Pomacea canaliculata]	0.67	0.991386	3.35	0.00274818	1.75	0.42446	0.18	0.999912
CL5714.Contig1	LOW QUALITY PROTEIN: cartilage matrix protein-like [Pomacea canaliculata]	0.65	0.965963	1.44	0.0417693	0.38	0.999895	0.13	0.999912
CL570.Contig1	/	-1.56	0.804113	3.09	0.0272795	0.18	0.999895	1.51	0.999912
CL5689.Contig4	/	-0.45	0.991386	-0.95	0.999985	3.46	0.0211788	0.37	0.999912
CL563.Contig1	/	0	0.999817	-1.89	0.0469226	-0.84	0.999895	-0.86	0.999912
CL5627.Contig3	/	3.2	0.0423208	-0.51	0.999985	0.46	0.999895	-0.58	0.999912
CL5625.Contig2	/	-3.28	1.5e-06	-0.42	0.999985	-0.14	0.999895	-0.93	0.999912
CL562.Contig3	protein-glucosylgalactosylhydroxylysine glucosidase-like [Pomacea canaliculata]	-1.15	0.93999	2.08	0.442149	0.91	0.999895	-4.35	0.000409452
CL5616.Contig2	hypothetical protein N332_12804, partial [Mesitornis unicolor]	-0.63	0.991386	-2.1	0.035743	-0.35	0.999895	-0.59	0.999912
CL561.Contig3	/	0.3	0.991386	1.33	0.0342618	0.3	0.999895	0.3	0.999912
CL5594.Contig3	maltase A2-like [Pomacea canaliculata]	1.34	0.509837	0.03	0.999985	1.86	0.0242297	0.87	0.999912
CL5587.Contig3	/	-4.31	0.00156113	-0.76	0.999985	-0.24	0.999895	-0.35	0.999912
CL5545.Contig2	6-phosphogluconolactonase-like [Pomacea canaliculata]	-0.96	0.979374	3.99	0.00143422	0.9	0.999895	0.85	0.999912
CL5524.Contig1	/	0.11	0.998111	-1.43	0.999985	0.07	0.999895	-3.11	0.0471889
CL5515.Contig1	/	-1.15	0.91831	3.07	0.032306	1.14	0.999895	-0.34	0.999912
CL550.Contig2	/	0.16	0.995343	0.27	0.999985	1.22	0.98722	3.72	0.00338978
CL5499.Contig3	/	-0.28	0.994115	0.88	0.999985	1.23	0.999034	5.02	3.9e-06
CL5479.Contig1	/	-2.4	0.020968	0.45	0.999985	-0.18	0.999895	0.03	0.999912
CL5472.Contig2	/	3.84	0.0142002	/	/	-0.15	0.999895	0.83	0.999912
CL5467.Contig3	uncharacterized protein LOC112576527 isoform X10 [Pomacea canaliculata]	0.54	0.991386	-3.26	0.0449918	-0.29	0.999895	0.24	0.999912
CL5462.Contig4	/	-3.26	0.0385708	0.19	0.999985	-1.42	0.936624	-1.53	0.999912
CL5462.Contig1	/	-0.28	0.994115	0.08	0.999985	-3.92	0.00312764	-0.03	0.999912
CL5436.Contig2	/	3.16	0.037439	-0.01	0.999985	0.2	0.999895	/	/
CL5436.Contig1	/	-0.47	0.991386	0.25	0.999985	5.02	3.15e-06	1.6	0.999912
CL5431.Contig2	hypothetical protein F7725_010191 [Dissostichus mawsoni]	5.04	3.02e-06	-0.35	0.999985	0.54	0.999895	0.48	0.999912
CL5414.Contig2	/	-1.24	0.920254	4.32	0.000133808	0.18	0.999895	0.35	0.999912
CL5413.Contig1	heat shock protein 70 [Mytilus coruscus]	-0.36	0.998111	1.06	1.07e-08	1.19	0.00900159	0.11	0.999912
CL5404.Contig2	alpha-(1,3)-fucosyltransferase fut-1-like [Pomacea canaliculata]	-0.82	0.991386	2.65	0.0328125	0.27	0.999895	3.29	0.0692714
CL5404.Contig1	alpha-(1,3)-fucosyltransferase fut-1-like [Pomacea canaliculata]	-0.77	0.991386	0.95	0.999985	0.62	0.999895	3.82	0.0054091
CL5378.Contig6	receptor-type tyrosine-protein phosphatase kappa-like isoform X2 [Pomacea canaliculata]	-0.26	0.995343	0.94	0.999985	4.33	0.000220113	1.63	0.999912
CL5377.Contig2	/	-3.63	0.0217339	-0.54	0.999985	-0.73	0.999895	-1.17	0.999912
CL5366.Contig1	/	1.17	0.906431	0.01	0.999985	3.71	0.00756091	1.07	0.999912
CL5364.Contig2	cyclic AMP-responsive element-binding protein 1-like isoform X1 [Pomacea canaliculata]	-0.43	0.991386	-0.12	0.999985	-5.09	5.56e-07	-0.9	0.999912
CL5362.Contig2	breast carcinoma-amplified sequence 3-like isoform X2 [Pomacea canaliculata]	0.08	0.998111	0.44	0.999985	-3.83	0.00412108	-0.22	0.999912
CL536.Contig5	/	5.04	8.48e-06	-1.07	0.999985	-0.08	0.999895	-1.24	0.999912
CL5356.Contig1	/	0.29	0.994115	0.99	0.999985	1.32	0.969979	3.26	0.0269982
CL5354.Contig2	/	-0.65	0.991386	0.27	0.999985	-2.24	0.0444793	-0.46	0.999912
CL5345.Contig1	hypothetical protein C0Q70_03486 [Pomacea canaliculata]	-0.12	0.991386	-0.13	0.999985	1.51	0.0443737	0.6	0.999912
CL534.Contig2	/	-1.72	0.72297	3.4	0.0250156	0.7	0.999895	/	/
CL5338.Contig3	/	-0.65	0.991386	0.58	0.999985	5.94	2.32e-09	0.85	0.999912
CL5330.Contig1	/	-0.64	0.991386	1.25	0.999985	0.42	0.999895	-3.3	0.0478759
CL5322.Contig2	fatty acid-binding protein, heart-like [Pomacea canaliculata]	1.18	0.597577	0.55	0.999985	2.42	0.000706903	1.37	0.729615
CL5306.Contig3	CD109 [Mizuhopecten yessoensis]	0.91	0.90585	0.22	0.999985	2.2	0.0320169	1.61	0.561493
CL53.Contig1	/	-3.09	0.0261158	-0.13	0.999985	-0.13	0.999895	0.63	0.999912
CL5295.Contig1	/	-0.95	0.979767	3.37	0.0281277	0.57	0.999895	0.43	0.999912
CL5289.Contig2	/	0.06	0.998111	3.52	0.00568945	2.4	0.35143	-0.72	0.999912
CL5275.Contig1	/	-0.55	0.991386	3.13	0.0320253	1.19	0.995545	0.74	0.999912
CL5270.Contig2	/	-0.84	0.973543	3.83	0.00228337	0.56	0.999895	0.69	0.999912
CL5270.Contig1	/	0.45	0.991386	-3.7	0.00124899	-1.78	0.717851	-1.94	0.999912
CL5250.Contig1	/	-1.6	0.0485708	-0.41	0.999985	-0.6	0.999895	0.87	0.999912
CL5237.Contig1	fatty acyl-CoA reductase 1-like [Pomacea canaliculata]	-0.5	0.991386	-0.51	0.999985	-1.8	0.0245221	-1.6	0.316568
CL5230.Contig2	/	0.03	0.998111	-2.8	0.0464859	0.3	0.999895	-0.13	0.999912
CL5226.Contig1	carnitine O-acetyltransferase-like isoform X1 [Pomacea canaliculata]	0.83	0.142083	1.51	0.0214687	0.33	0.999895	1.66	0.0249125
CL5225.Contig1	/	0.74	0.991386	0.01	0.999985	-0.87	0.999895	-4.37	3.57e-08
CL5216.Contig1	LOW QUALITY PROTEIN: phosphoethanolamine N-methyltransferase-like [Pomacea canaliculata]	-0.29	0.994115	/	/	6.09	5.9e-12	0.92	0.999912
CL5201.Contig1	uncharacterized protein LOC112565906 isoform X2 [Pomacea canaliculata]	1.13	0.311406	-0.13	0.999985	2.13	0.000389119	0.33	0.999912
CL5198.Contig2	/	-1.06	0.965963	3.16	0.0334596	1.49	0.790014	0.52	0.999912
CL5198.Contig1	/	-0.15	0.991386	0.21	0.999985	2.3	0.0100798	1.03	0.999912
CL5193.Contig3	hypothetical protein C0Q70_00199 [Pomacea canaliculata]	0.25	0.995343	-0.01	0.999985	-3.12	0.0327553	-0.85	0.999912
CL5188.Contig2	uncharacterized protein LOC112573901 isoform X3 [Pomacea canaliculata]	-0.34	0.991386	3.85	0.000194458	0.45	0.999895	1.64	0.999912
CL5188.Contig1	GTPase IMAP family member 8-like [Pomacea canaliculata]	-0.48	0.991386	2.67	0.0406273	1.14	0.882206	0.77	0.999912
CL5184.Contig2	/	0.9	0.973464	-0.56	0.999985	-3.58	0.00954764	-0.25	0.999912
CL5182.Contig1	/	-3.38	0.0201483	0.97	0.999985	-0.76	0.999895	-0.6	0.999912
CL5179.Contig1	protein unc-93 homolog A-like [Pomacea canaliculata]	2.17	9.3e-07	0.95	0.999985	1.63	0.485261	0.07	0.999912
CL5169.Contig2	hypothetical protein EGW08_004074 [Elysia chlorotica]	-0.02	0.998111	0.31	0.999985	1.02	0.572743	1.1	0.0356754
CL5159.Contig3	/	4.02	0.00603376	1.69	0.895088	-0.21	0.999895	-0.29	0.999912
CL5154.Contig1	cytochrome P450 3A24-like [Pomacea canaliculata]	4.98	8.48e-06	-0.56	0.999985	0.09	0.999895	-0.41	0.999912
CL515.Contig1	glutathione peroxidase-like [Pomacea canaliculata]	0.92	0.991386	-0.14	0.999985	1.13	0.0203141	1.25	5.33e-12
CL5149.Contig1	/	-1.06	0.945085	3.64	0.00258319	-1.56	0.74192	/	/
CL5123.Contig2	baculoviral IAP repeat-containing protein 3-like [Pomacea canaliculata]	0.11	0.998111	-3.14	0.0382573	0.4	0.999895	-0.15	0.999912
CL5110.Contig2	galectin-9-like isoform X3 [Loxodonta africana]	-1.19	0.756775	0.76	0.999985	-0.55	0.999895	2.66	0.0496678
CL5106.Contig1	/	0	0.999938	0.38	0.999985	-1.58	0.0388056	-1.13	0.999912
CL5103.Contig3	LOW QUALITY PROTEIN: uncharacterized protein LOC112574336 [Pomacea canaliculata]	-2.16	0.0309769	1.2	0.734088	-0.28	0.999895	0.86	0.999912
CL51.Contig5	/	-0.12	0.998111	0.01	0.999985	0.24	0.999895	-4.56	1.83e-05
CL5097.Contig1	/	-0.12	0.998111	1.47	0.845792	7.59	5.19e-21	0.88	0.999912
CL509.Contig3	/	0.51	0.991386	1.84	0.817876	3.97	0.00223272	0.45	0.999912
CL509.Contig2	/	-1.3	0.88381	-0.47	0.999985	-3.65	0.0059477	-0.6	0.999912
CL5079.Contig1	PREDICTED: serine protease hepsin-like [Aplysia californica]	-0.84	0.909439	2.12	0.0234197	0.93	0.917196	0.78	0.999912
CL5073.Contig1	/	-1.13	0.782954	-1.86	0.656527	-0.77	0.999895	-2.98	0.000459751
CL506.Contig1	uncharacterized protein LOC112562619 isoform X1 [Pomacea canaliculata]	-5.39	9.5e-08	1.13	0.999985	-0.8	0.999895	1.92	0.999912
CL5048.Contig1	/	-0.94	0.906744	2.76	0.0141403	-1.19	0.998127	-0.67	0.999912
CL5032.Contig2	/	1.94	0.0410769	-0.73	0.999985	0.38	0.999895	0.34	0.999912
CL5021.Contig1	alpha-amylase-like isoform X1 [Pomacea canaliculata]	-0.04	0.998111	0.9	0.987967	1.54	0.048698	1.19	0.999912
CL5002.Contig2	/	-1.8	0.113185	2.79	0.0216995	-0.85	0.895084	0.1	0.999912
CL50.Contig2	/	-2.94	0.0416608	0.67	0.999985	0.05	0.999895	0.81	0.999912
CL4990.Contig2	fibrillin-1 isoform X1 [Strongylocentrotus purpuratus]	2.88	0.0163833	1.28	0.959365	-0.79	0.999895	0.56	0.999912
CL4985.Contig3	/	-1.77	0.024119	-0.64	0.999985	0.05	0.999895	-0.36	0.999912
CL4979.Contig2	oxysterol-binding protein-related protein 10-like [Boleophthalmus pectinirostris]	0.08	0.998111	-1.88	0.554861	-1.31	0.975188	-3.77	0.00759385
CL4976.Contig2	/	0.17	0.998111	3.19	0.0487237	-1.39	0.945377	0.06	0.999912
CL497.Contig4	uncharacterized protein LOC112572577 [Pomacea canaliculata]	-0.43	0.991386	1.05	0.999985	0.32	0.999895	3.68	0.0148928
CL4953.Contig3	/	-2.29	0.0345108	1.82	0.145942	0.21	0.999895	0.33	0.999912
CL4947.Contig1	aldehyde dehydrogenase family 3 member B1-like isoform X5 [Pomacea canaliculata]	-0.73	0.720602	1.88	0.0385471	1.09	0.0484087	0.49	0.128298
CL4930.Contig1	signal transducing adapter molecule 1-like isoform X3 [Pomacea canaliculata]	-1.54	0.724075	3.74	0.00417609	2.35	0.372806	0.65	0.999912
CL4929.Contig2	/	-0.45	0.991386	-0.44	0.999985	-0.71	0.999895	-2.62	0.0447663
CL4925.Contig1	hypothetical protein C0Q70_20106 [Pomacea canaliculata]	0.43	0.991386	0.61	0.999985	1.7	0.0440753	1.48	0.58452
CL4898.Contig2	phospholipase D3-like isoform X1 [Pomacea canaliculata]	0.43	0.991386	-4.13	0.000690833	-1.93	0.623564	-0.28	0.999912
CL4895.Contig1	temptin-like isoform X3 [Pomacea canaliculata]	0.15	0.998111	0.14	0.999985	2.22	0.0412271	0.85	0.999912
CL4876.Contig3	multiple epidermal growth factor-like domains protein 10 isoform X4 [Pomacea canaliculata]	-1.75	0.0992171	-0.8	0.712395	-0.82	0.849007	-1.22	0.0439645
CL4861.Contig1	/	0.13	0.998111	3.63	0.00213143	3.97	0.00333634	/	/
CL4825.Contig1	/	0.06	0.998111	1.65	0.0374432	0.48	0.999895	0.09	0.999912
CL4792.Contig3	/	-0.36	0.991386	-3.77	0.00330693	-0.87	0.999895	-3.04	0.131404
CL4790.Contig3	/	-1.67	0.0486826	0.23	0.999985	-0.1	0.999895	1.23	0.999912
CL479.Contig1	CD109 antigen-like [Mizuhopecten yessoensis]	0.94	0.917891	0.99	0.965796	2.5	0.047493	1.4	0.887321
CL478.Contig5	placenta-specific gene 8 protein-like [Pomacea canaliculata]	3.95	0.00569367	-0.67	0.999985	0.75	0.999895	-0.57	0.999912
CL4769.Contig3	xanthine dehydrogenase-like [Pomacea canaliculata]	1.57	0.0494803	0.3	0.999985	0.87	0.866354	0.58	0.999912
CL4735.Contig3	/	-0.86	0.990586	-0.52	0.999985	-0.02	0.999895	-1.96	0.0460821
CL4734.Contig1	/	6.14	1.82e-11	1.26	0.999985	0.31	0.999895	0.38	0.999912
CL4726.Contig2	/	-2.61	0.000650838	1.2	0.999985	-0.9	0.999895	0.64	0.999912
CL4721.Contig1	baculoviral IAP repeat-containing protein 5-like [Pomacea canaliculata]	-1.3	0.90585	3.77	0.00445549	0.03	0.999895	-0.04	0.999912
CL4707.Contig3	/	-0.27	0.995343	3.94	0.00144016	-0.12	0.999895	0.55	0.999912
CL4688.Contig3	/	-1.37	0.858472	0.43	0.999985	-0.35	0.999895	4.65	1.12e-05
CL4678.Contig1	/	-0.09	0.998111	0.86	0.999985	0.88	0.999895	-2.84	0.0260278
CL4666.Contig2	GTPase IMAP family member 4-like [Pomacea canaliculata]	-0.29	0.991386	-2.22	0.0417693	0.56	0.999895	0.73	0.999912
CL4665.Contig3	/	-1.25	0.806866	-0.43	0.999985	-1.86	0.0425465	-0.01	0.999912
CL4657.Contig5	/	0.05	0.998111	-2.74	0.000308882	-0.32	0.999895	0.53	0.999912
CL4657.Contig2	/	0.37	0.991386	2.71	0.0465635	1.66	0.733248	0.52	0.999912
CL4655.Contig2	LOW QUALITY PROTEIN: uncharacterized protein LOC112574508 [Pomacea canaliculata]	0.7	0.949839	0.36	0.999985	1.43	0.0324322	0.55	0.999912
CL4650.Contig3	/	-0.28	0.994449	3.43	0.00534504	0.33	0.999895	0.96	0.999912
CL4641.Contig1	/	-0.41	0.991386	3.77	0.00285879	0.34	0.999895	1.68	0.999912
CL4633.Contig2	angiopoietin-related protein 7-like isoform X2 [Pomacea canaliculata]	0.09	0.998111	0.41	0.999985	1.35	0.0454793	0.52	0.999912
CL4618.Contig7	/	6.2	1.74e-11	-2.5	0.337625	-2.8	0.175869	-0.17	0.999912
CL4618.Contig5	/	-2.32	0.00539577	0.04	0.999985	-0.54	0.999895	-0.54	0.999912
CL4614.Contig1	sulfiredoxin-1-like [Lingula anatina]	-0.64	0.991386	-0.63	0.999985	0.06	0.999895	-1.97	0.0376142
CL4605.Contig1	uncharacterized protein LOC112564976 isoform X1 [Pomacea canaliculata]	1.06	0.93812	-1.01	0.999985	-0.18	0.999895	-5.49	2.76e-09
CL46.Contig3	uncharacterized protein LOC112575026 isoform X1 [Pomacea canaliculata]	-0.53	0.991386	1.07	0.999985	-2.23	0.0299371	0.5	0.999912
CL4594.Contig3	/	4.36	0.000389239	0.14	0.999985	1.17	0.999895	-0.09	0.999912
CL4581.Contig8	/	-1.03	0.970319	-0.68	0.999985	-0.62	0.999895	-6.38	2.03e-14
CL4566.Contig2	Centrosomal protein of 170 kDa protein B [Collichthys lucidus]	0.59	0.968425	-0.19	0.999985	0.62	0.999895	-2.23	0.0177169
CL4565.Contig2	scavenger receptor cysteine-rich domain-containing group B protein-like isoform X3 [Strongylocentrotus purpuratus]	-1.86	0.530652	0.11	0.999985	2.69	0.0385171	0.22	0.999912
CL456.Contig2	/	-0.35	0.991386	-0.07	0.999985	-2.94	0.0336385	0.74	0.999912
CL4540.Contig2	/	-2.22	0.462322	0.25	0.999985	-3.12	0.0312636	0.64	0.999912
CL451.Contig3	PREDICTED: uncharacterized protein LOC101858447 [Aplysia californica]	0.84	0.991386	-2.05	0.63636	-0.24	0.999895	-3.43	0.0266905
CL4468.Contig3	/	0.56	0.991386	5.94	1.52e-11	/	/	0.11	0.999912
CL4466.Contig3	arf-GAP domain and FG repeat-containing protein 1-like isoform X2 [Pomacea canaliculata]	6.38	5.04e-11	2.47	0.359562	1.04	0.999895	5.17	3.19e-07
CL4463.Contig1	myophilin-like [Pomacea canaliculata]	1.74	0.0499143	-0.14	0.999985	0.95	0.865619	0.46	0.999912
CL446.Contig6	hypothetical protein C0Q70_14260 [Pomacea canaliculata]	-0.44	0.991386	-4	0.00136257	0.72	0.999895	-0.47	0.999912
CL446.Contig2	hypothetical protein C0Q70_14260 [Pomacea canaliculata]	-0.3	0.991771	-3.47	0.0180124	-0.51	0.999895	0.11	0.999912
CL4457.Contig2	uncharacterized protein LOC110232929 [Exaiptasia pallida]	1.36	0.893402	-1.33	0.999985	-0.68	0.999895	5.86	3.27e-10
CL4452.Contig4	/	-0.03	0.998111	0.84	0.999985	-1.84	0.039983	0.49	0.999912
CL4428.Contig3	hypothetical protein EOD39_19400 [Acipenser ruthenus]	-1.48	0.846419	3.62	0.00911227	0.8	0.999895	0.83	0.999912
CL4420.Contig2	zinc finger HIT domain-containing protein 3-like [Pomacea canaliculata]	0.3	0.991386	3.39	0.0214245	1.28	0.977974	-0.75	0.999912
CL4412.Contig1	unnamed protein product [Mus musculus]	1.07	0.915389	0.85	0.999985	-2.95	0.000734018	-1.62	0.999912
CL4409.Contig1	hypothetical protein C0Q70_05750 [Pomacea canaliculata]	0.55	0.991386	2.79	0.0495679	0.42	0.999895	1.36	0.999912
CL4406.Contig2	/	3.43	0.0407643	-1.43	0.999985	0.68	0.999895	-0.12	0.999912
CL4404.Contig2	/	0.2	0.998111	-3.22	0.0464219	0	0.999895	-1.17	0.999912
CL4393.Contig1	/	-0.36	0.991386	-0.89	0.999985	2.85	0.0314794	0.85	0.999912
CL4392.Contig2	/	-1.09	0.337395	0.91	0.999985	1.55	0.0265975	0.2	0.999912
CL4377.Contig3	uncharacterized protein LOC112575044 isoform X2 [Pomacea canaliculata]	0.12	0.998111	1.03	0.999985	2.88	0.023833	-0.32	0.999912
CL4370.Contig2	/	-3.58	0.0114121	-0.77	0.999985	-0.47	0.999895	-1.53	0.512789
CL4365.Contig3	kidney mitochondrial carrier protein 1-like isoform X1 [Pomacea canaliculata]	2.53	0.0111024	0.76	0.999985	-0.02	0.999895	0.74	0.999912
CL4357.Contig2	multiple epidermal growth factor-like domains protein 11 isoform X1 [Pomacea canaliculata]	0.93	0.450376	0.86	0.96579	2.6	0.0119366	1.67	0.0535814
CL4355.Contig2	/	-0.07	0.998111	-3.07	0.0352474	-0.67	0.999895	-0.37	0.999912
CL4352.Contig1	/	1.97	0.613722	3.43	0.0240707	0.73	0.999895	-0.62	0.999912
CL4351.Contig2	ubiquitin-conjugating enzyme E2 H [Pomacea canaliculata]	1.74	0.0431962	-0.1	0.999985	0.63	0.999895	0.8	0.999912
CL435.Contig2	/	3.65	0.0235693	2.19	0.531771	-0.72	0.999895	-0.85	0.999912
CL4339.Contig2	/	-1.35	0.757234	2.33	0.0331864	-0.58	0.999895	0.12	0.999912
CL4338.Contig1	/	-0.81	0.979374	-3.48	0.0151966	-0.25	0.999895	-3.21	0.0701771
CL4333.Contig1	apoptosis-inducing factor 1, mitochondrial-like isoform X3 [Pomacea canaliculata]	1.71	0.0122696	0.38	0.999985	0.13	0.999895	1.52	0.021312
CL4327.Contig3	uncharacterized protein LOC112568921 isoform X4 [Pomacea canaliculata]	3.83	0.0153738	2.28	0.463254	1.88	0.650543	2.1	0.999912
CL4327.Contig2	uncharacterized protein LOC112568921 isoform X2 [Pomacea canaliculata]	3.2	0.012546	-0.89	0.999985	2.1	0.240035	0.71	0.999912
CL4317.Contig2	/	-0.68	0.965963	-1.2	0.637872	-1.36	0.0374918	-0.31	0.999912
CL4316.Contig1	/	3.26	0.0259256	0.53	0.999985	-0.45	0.999895	-0.45	0.999912
CL431.Contig4	T-cell receptor beta chain ANA 11 [Brugia malayi]	0.04	0.998111	-0.75	0.999985	-1.42	0.0484251	-1.54	0.78606
CL431.Contig14	/	-1.37	0.79177	2.32	0.00259644	0.15	0.999895	0.8	0.999912
CL429.Contig1	RAD protein (Pv-fam-e) [Plasmodium vivax]	-5.24	6.02e-07	-0.76	0.999985	0.08	0.999895	-1.3	0.999912
CL4284.Contig2	/	-3.12	0.0380359	-0.71	0.999985	-0.44	0.999895	-0.57	0.999912
CL4282.Contig2	/	-3.61	0.0295319	-2.28	0.471441	-2.37	0.366358	0.09	0.999912
CL4278.Contig2	ER membrane protein complex subunit 4-like [Pomacea canaliculata]	5.68	1.01e-07	0.33	0.999985	-1.34	0.934847	/	/
CL4266.Contig2	Teneurin-1 [Liparis tanakae]	0.87	0.991386	-0.39	0.999985	-3.04	0.0352089	0.36	0.999912
CL4263.Contig2	hypothetical protein LOTGIDRAFT_176428 [Lottia gigantea]	0	0.999817	-0.08	0.999985	1.79	0.00520356	-0.57	0.999912
CL4262.Contig1	protein lethal(2)essential for life-like [Pomacea canaliculata]	0.73	0.909439	0.68	0.407576	1.17	0.0336518	1.19	0.999912
CL4253.Contig2	/	-0.34	0.991386	5.07	1.8e-07	1.2	0.961266	2.06	0.999912
CL4253.Contig1	/	0.27	0.994196	-5.09	1.43e-07	-0.51	0.999895	-1.12	0.999912
CL4240.Contig1	/	-0.61	0.991386	-0.66	0.999985	-1.57	0.791752	-3.4	0.033328
CL4236.Contig2	/	-1.3	0.906744	4.39	0.000166416	1.56	0.728897	0.54	0.999912
CL4236.Contig1	/	-0.44	0.991386	3.31	0.0384038	0.29	0.999895	/	/
CL4226.Contig1	uncharacterized protein LOC112562955 [Pomacea canaliculata]	-0.26	0.994115	1.9	0.0482573	0.78	0.999895	1.38	0.999912
CL4225.Contig8	phosphatidylinositol-binding clathrin assembly protein LAP-like isoform X18 [Pomacea canaliculata]	2.35	0.037419	1.03	0.999985	0.21	0.999895	0.75	0.999912
CL4216.Contig2	/	-0.79	0.991386	-0.37	0.999985	3.47	0.00828164	-0.32	0.999912
CL4210.Contig1	zinc finger protein 341-like isoform X1 [Pomacea canaliculata]	0.62	0.991386	0.03	0.999985	3.85	0.00362183	/	/
CL4199.Contig2	DNA-directed RNA polymerases I, II, and III subunit RPABC4 isoform X1 [Coturnix japonica]	0.59	0.991386	-0.47	0.999985	1.06	0.999895	-3.55	0.0189132
CL4195.Contig2	/	3.7	0.0159749	0.76	0.999985	0	0.999895	0.5	0.999912
CL4195.Contig1	/	1.73	0.0338277	0.31	0.999985	1.04	0.999895	-0.25	0.999912
CL419.Contig2	/	1.26	0.913324	-4.32	9.33e-05	0.65	0.999895	-0.67	0.999912
CL4181.Contig3	/	-0.09	0.998111	-0.09	0.999985	-3.32	0.0356503	-4.12	0.000542282
CL4164.Contig2	selenoprotein P isoform X2 [Cottoperca gobio]	0.61	0.953681	0.37	0.999985	1.26	0.0341241	-0.09	0.999912
CL4132.Contig1	/	2.43	0.38858	0.35	0.999985	-0.21	0.999895	-4.13	0.000549128
CL4130.Contig1	/	/	/	/	/	-7.03	7.61e-18	/	/
CL4113.Contig2	/	0.39	0.991386	3.54	0.0123558	1.32	0.963852	1.39	0.999912
CL4102.Contig3	galactocerebrosidase-like isoform X2 [Pomacea canaliculata]	3.05	0.0395454	0.46	0.999985	0.42	0.999895	1.13	0.999912
CL4087.Contig1	/	0.32	0.991386	0.12	0.999985	-0.28	0.999895	-4.04	0.00199776
CL4083.Contig3	uncharacterized protein LOC112554607 [Pomacea canaliculata]	0.41	0.991386	-1.48	0.999985	-2.04	0.490519	3.17	0.00648125
CL4081.Contig3	chondroitin proteoglycan 2-like [Actinia tenebrosa]	0.3	0.991386	7.61	2.67e-20	1.49	0.534107	1.23	0.999912
CL4073.Contig1	/	-3.87	0.00716818	2.25	0.49458	0.09	0.999895	0.55	0.999912
CL4067.Contig2	/	0.29	0.994115	3.13	0.0475687	1.27	0.936922	0	0.999912
CL4013.Contig8	SAFB-like transcription modulator isoform X4 [Pomacea canaliculata]	-1.51	0.78059	0.12	0.999985	-0.16	0.999895	-5.07	5.93e-07
CL4013.Contig6	SAFB-like transcription modulator isoform X4 [Pomacea canaliculata]	0.28	0.991386	1.39	0.999985	-0.52	0.999895	2.5	0.000482899
CL4013.Contig11	SAFB-like transcription modulator isoform X4 [Pomacea canaliculata]	-0.39	0.991386	0.99	0.510989	0	0.999895	-3.84	0.00383511
CL3992.Contig1	glyoxalase domain-containing protein 5-like isoform X1 [Pomacea canaliculata]	4.28	0.000725565	-0.29	0.999985	0.17	0.999895	0.12	0.999912
CL3983.Contig2	/	-0.06	0.998111	-1.87	0.0492795	-0.21	0.999895	-1.1	0.999912
CL3980.Contig1	/	-0.38	0.991386	1.94	0.0263553	0.76	0.885529	0.06	0.999912
CL3969.Contig2	LOW QUALITY PROTEIN: uncharacterized protein LOC112564675 [Pomacea canaliculata]	-0.46	0.991386	0.33	0.999985	2.4	0.0419808	1.06	0.830134
CL3944.Contig1	/	-0.82	0.991386	2.57	0.0409814	-0.82	0.999895	0.02	0.999912
CL3934.Contig2	membrane frizzled-related protein-like [Pomacea canaliculata]	0.89	0.81219	0.44	0.999985	1.71	0.00954764	0.27	0.999912
CL390.Contig3	PREDICTED: uncharacterized protein LOC107503943 [Rousettus aegyptiacus]	-0.03	0.998111	3.56	0.00539238	0.85	0.999895	0.46	0.999912
CL390.Contig2	hypothetical protein BOX15_Mlig001075g54, partial [Macrostomum lignano]	-0.83	0.877817	1.5	0.0402474	0.7	0.999895	0.27	0.999912
CL3886.Contig4	hypothetical protein C0Q70_05629 [Pomacea canaliculata]	-6.59	8.9e-12	0.27	0.999985	0.75	0.963852	-0.07	0.999912
CL3886.Contig3	hypothetical protein C0Q70_05629 [Pomacea canaliculata]	1.49	0.0484858	-0.55	0.999985	2.84	0.16108	1.23	0.999912
CL3885.Contig1	uncharacterized protein LOC112564143 [Pomacea canaliculata]	-2.28	0.453895	3.22	0.0381999	3.2	0.061882	0.52	0.999912
CL3880.Contig3	uncharacterized protein LOC112559545 [Pomacea canaliculata]	-0.31	0.991386	-7.01	3.23e-17	-0.16	0.999895	-4.74	5.26e-05
CL3880.Contig2	uncharacterized protein LOC112559545 [Pomacea canaliculata]	-0.14	0.998111	-4	0.00149348	-0.21	0.999895	-0.85	0.999912
CL3860.Contig4	/	-0.33	0.991386	0.12	0.999985	2.65	0.0470136	0.38	0.999912
CL3852.Contig2	/	-0.49	0.991386	0.11	0.999985	-4.02	0.00147856	-0.77	0.999912
CL3848.Contig3	/	-3.22	0.0948154	0.27	0.999985	0.24	0.999895	-0.56	0.999912
CL383.Contig4	/	3.55	0.0286539	-1.39	0.999985	0.18	0.999895	0.65	0.999912
CL3827.Contig5	hypothetical protein FD754_025539, partial [Muntiacus muntjak]	0.65	0.94428	-3.19	0.00314009	-0.22	0.999895	-0.91	0.999912
CL3823.Contig5	/	3.5	0.0369509	-0.62	0.999985	/	/	-0.22	0.999912
CL3822.Contig2	vitellogenin-like [Amblyraja radiata]	1.26	0.913324	-3.53	0.0102335	-0.15	0.999895	-0.6	0.999912
CL3812.Contig4	N-alpha-acetyltransferase 20-like [Pomacea canaliculata]	0.34	0.271709	2.07	0.0288257	1.63	0.039999	0.85	0.999912
CL3806.Contig2	/	-0.27	0.995343	-3.2	0.0451092	-0.79	0.999895	-0.9	0.999912
CL3806.Contig1	/	-1.52	0.805312	3.54	0.0116991	3.22	0.0491038	0.7	0.999912
CL379.Contig2	PREDICTED: lysosome-associated membrane glycoprotein 1-like [Branchiostoma belcheri]	-0.06	0.998111	3.05	0.0345114	0.61	0.999895	-0.61	0.999912
CL3779.Contig1	secretory carrier-associated membrane protein 1-like isoform X1 [Pomacea canaliculata]	2.96	7.19e-05	1.16	0.962861	0.08	0.999895	0.83	0.999912
CL3777.Contig1	/	-0.01	0.999817	0.79	0.999985	4.52	6.42e-05	1.1	0.999912
CL3770.Contig2	hypothetical protein C0Q70_07418 [Pomacea canaliculata]	-0.73	0.927079	2.03	0.000247794	0.24	0.999895	1.08	0.999912
CL3762.Contig1	/	-0.91	0.990586	2.83	0.0238771	1.5	0.777467	0.83	0.999912
CL3752.Contig4	/	-1.69	0.751687	4.74	9.42e-06	2.65	0.206438	1.49	0.999912
CL3742.Contig2	/	-0.28	0.991386	1.57	0.513425	1.52	0.281478	2.96	0.00501142
CL3737.Contig3	/	-0.29	0.994115	3.93	0.00158028	0.54	0.999895	0.33	0.999912
CL3709.Contig1	/	-2.38	0.000299151	-0.08	0.999985	0.02	0.999895	-0.62	0.999912
CL3705.Contig3	/	-0.07	0.998111	3.81	0.00602403	1.24	0.962848	/	/
CL3704.Contig1	/	-0.44	0.991386	-1.9	0.750853	0.22	0.999895	3.23	0.0366874
CL3703.Contig2	/	-0.65	0.991386	7.36	2.86e-20	0.65	0.999895	0.73	0.999912
CL3703.Contig1	hypothetical protein, unlikely [Trypanosoma brucei brucei TREU927]	0.82	0.991386	4.49	6.27e-05	1.03	0.999895	0.74	0.999912
CL370.Contig1	/	-0.04	0.998111	2.58	0.104179	2.91	0.0336038	0.49	0.999912
CL369.Contig5	/	1.34	0.738103	1.78	0.0379503	0.91	0.999895	1.52	0.120543
CL369.Contig1	/	2.73	0.0138277	2.29	0.431416	1.95	0.620001	1.93	0.943396
CL3687.Contig1	A disintegrin and metalloproteinase with thrombospondin motifs 20-like [Lingula anatina]	0.22	0.992776	1.7	0.0153679	1.58	0.847368	1.48	1.12e-06
CL3678.Contig3	/	-1.75	0.718196	-3.66	0.00944093	0.79	0.999895	0.81	0.999912
CL3670.Contig2	STAM-binding protein-like [Pomacea canaliculata]	-0.3	0.994115	-5.65	4.5e-10	-0.86	0.999895	0.12	0.999912
CL3664.Contig1	/	-0.09	0.998111	0.19	0.999985	-2.02	0.0155171	0.11	0.999912
CL3662.Contig2	cytochrome P450 3A43-like [Pomacea canaliculata]	0.79	0.00980621	0.85	0.999985	1.54	0.049602	1.2	0.00370932
CL3653.Contig2	/	0.35	0.991386	0.56	0.999985	1.44	0.0466431	0.75	0.999912
CL3628.Contig5	PREDICTED: mucin-2-like [Biomphalaria glabrata]	-0.3	0.991386	-3.69	0.00308706	-0.52	0.999895	-1.07	0.999912
CL3617.Contig4	/	-4.1	0.00464289	1.48	0.999985	0.96	0.999895	0.37	0.999912
CL3608.Contig2	/	1.31	0.894927	3.59	0.00231934	-0.24	0.999895	1.18	0.999912
CL3606.Contig1	/	-0.74	0.991386	1.23	0.999985	-0.84	0.999895	3.96	0.00199776
CL360.Contig1	/	-0.36	0.991386	0.95	0.907819	1.91	0.00360895	-0.48	0.999912
CL3585.Contig3	hypothetical protein C0Q70_20248 [Pomacea canaliculata]	-0.49	0.991386	5.14	9.23e-10	0.59	0.999895	0.31	0.999912
CL3585.Contig2	hypothetical protein C0Q70_20248 [Pomacea canaliculata]	-0.86	0.991386	4.5	5.59e-05	0.77	0.999895	0.83	0.999912
CL3570.Contig3	/	1.72	0.0481	-0.43	0.999985	0.22	0.999895	0.01	0.999912
CL3568.Contig5	PREDICTED: uncharacterized protein LOC106073772 [Biomphalaria glabrata]	0.07	0.998111	0.7	0.999985	2.41	0.32954	2.92	0.0180017
CL3568.Contig4	/	-0.05	0.998111	-4.01	0.00128132	-0.23	0.999895	-3.15	0.102091
CL3551.Contig2	/	2.65	0.288257	-6.1	1.1e-11	-1.31	0.942273	0.14	0.999912
CL3540.Contig4	/	1.79	0.0973104	0.53	0.999985	1.41	0.662376	1.04	0.999912
CL3540.Contig2	/	5.27	4.38e-07	-0.24	0.999985	0.94	0.999895	-0.55	0.999912
CL3520.Contig2	/	-1.88	0.0294803	0.83	0.999985	-0.19	0.999895	1.43	0.635562
CL3503.Contig1	/	-2.09	0.02188	1.81	0.0234071	-0.13	0.999895	0.18	0.999912
CL3479.Contig1	hypothetical protein C0Q70_19942 [Pomacea canaliculata]	0.29	0.994115	0.69	0.999985	-0.48	0.999895	4.83	1.13e-05
CL3475.Contig1	conserved Plasmodium protein, unknown function [Plasmodium ovale curtisi]	-3.71	0.0178824	0.78	0.999985	-1.57	0.753379	-0.23	0.999912
CL3472.Contig1	/	-0.92	0.965963	-4.03	0.000932048	-0.73	0.999895	1.37	0.999912
CL346.Contig5	/	0.09	0.998111	-0.14	0.999985	-1.81	0.0387826	-1.84	0.999912
CL346.Contig3	/	-0.04	0.998111	-0.65	0.999985	2.24	0.0411501	1.09	0.999912
CL3457.Contig6	endoribonuclease LACTB2-like isoform X2 [Pomacea canaliculata]	-1.32	0.900693	-0.31	0.999985	-1.94	0.60282	-3.37	0.0358593
CL3456.Contig1	LOW QUALITY PROTEIN: DNA-directed RNA polymerase II subunit RPB1-like [Pomacea canaliculata]	-0.22	0.991386	2.54	0.0428057	0.74	0.999895	1.2	0.999912
CL3423.Contig1	/	4.25	0.000302008	2.36	0.209835	2.36	0.371192	0.16	0.999912
CL342.Contig1	/	-0.02	0.998111	0.05	0.999985	2.61	0.0105088	0.1	0.999912
CL3418.Contig3	disks large homolog 1-like isoform X2 [Pomacea canaliculata]	0.48	0.991386	0.09	0.999985	-5.38	1.65e-07	-0.81	0.999912
CL3417.Contig4	Na(+)/H(+) exchange regulatory cofactor NHE-RF1-like isoform X1 [Pomacea canaliculata]	1.59	0.024119	0.11	0.999985	-0.06	0.999895	0.37	0.999912
CL3410.Contig2	hypothetical protein C0Q70_04462 [Pomacea canaliculata]	1.94	0.577161	-1.62	0.943954	1.26	0.979363	3.47	0.03162
CL341.Contig1	bile acid-CoA:amino acid N-acyltransferase-like [Pomacea canaliculata]	-0.26	0.995343	2.31	0.0453379	1.51	0.517432	1.12	0.999912
CL3396.Contig2	hypothetical protein C0Q70_16884 [Pomacea canaliculata]	-0.94	0.983469	0.28	0.999985	3.66	0.00954764	2.15	0.967869
CL339.Contig5	hypothetical protein C0Q70_18657 [Pomacea canaliculata]	0.44	0.991386	2.35	0.239509	2.81	0.00695839	0.08	0.999912
CL3383.Contig1	/	-1.36	0.873682	1.52	0.959943	2.64	0.00907172	1.43	0.999912
CL338.Contig4	/	1.77	0.700851	0.54	0.999985	0.38	0.999895	3.14	0.0300972
CL3372.Contig2	/	-0.91	0.973543	0.63	0.999985	3.1	0.0364647	0.82	0.999912
CL3371.Contig2	/	0.92	0.990402	0.06	0.999985	-0.83	0.999895	3.96	0.00176891
CL3369.Contig3	hypothetical protein C0Q70_11008 [Pomacea canaliculata]	0.1	0.998111	-5.51	8.66e-09	-1.28	0.951741	0.14	0.999912
CL3363.Contig1	gastric triacylglycerol lipase-like isoform X2 [Pomacea canaliculata]	-3.1	0.0286539	1.14	0.999985	0.98	0.999895	1.35	0.999912
CL3361.Contig1	/	2.75	0.253878	4.84	7.76e-06	1.76	0.740901	0.82	0.999912
CL3351.Contig1	hypothetical protein BSL78_16344 [Apostichopus japonicus]	0.39	0.991386	2.6	0.000313994	1.2	0.916816	-0.41	0.999912
CL3336.Contig3	/	-0.21	0.998111	-4.17	0.000339946	-0.57	0.999895	/	/
CL3329.Contig4	progranulin isoform X2 [Erpetoichthys calabaricus]	0.12	0.998111	-0.56	0.999985	-2.65	0.0144445	-0.65	0.999912
CL3329.Contig1	granulins isoform X1 [Empidonax traillii]	-3.2	0.0973104	0.23	0.999985	0.29	0.999895	0.77	0.999912
CL3327.Contig1	/	0.88	0.973464	-3.51	0.0127521	-1.96	0.602155	-0.75	0.999912
CL3322.Contig1	platelet glycoprotein V-like [Pomacea canaliculata]	0.27	0.991386	0.59	0.999985	1.5	0.047541	1.7	0.80846
CL33.Contig3	/	-2.95	0.0266377	0.56	0.999985	0.11	0.999895	0.98	0.999912
CL3293.Contig5	/	0.34	0.991386	-2.93	0.00636958	-0.26	0.999895	-1.66	0.999912
CL3276.Contig2	uncharacterized protein LOC112562282 isoform X1 [Pomacea canaliculata]	0.45	0.991386	1.11	0.0240729	1.6	0.790014	0.86	0.999912
CL3270.Contig2	prolow-density lipoprotein receptor-related protein 1, partial [Nematostella vectensis]	-0.51	0.991386	2.62	0.000838442	0.62	0.999895	0.91	0.999912
CL3247.Contig2	/	1.27	0.884076	2.63	3.21e-05	0.66	0.942273	-0.43	0.999912
CL3245.Contig2	zinc transporter zipt-7.2-like [Salarias fasciatus]	-0.58	0.991386	-3.05	0.00229352	-0.81	0.999895	-0.16	0.999912
CL3243.Contig1	hypothetical protein FJT64_010215 [Amphibalanus amphitrite]	0.07	0.998111	0.35	0.999985	-1.72	0.0378612	-0.61	0.999912
CL3223.Contig2	unnamed protein product [Arctia plantaginis]	0.27	0.995343	0.53	0.999985	-2.92	0.0121342	0.76	0.999912
CL3222.Contig1	putative inhibitor of apoptosis [Pomacea canaliculata]	-0.06	0.998111	0.22	0.999985	1.45	0.0387691	-0.14	0.999912
CL3210.Contig3	hypothetical protein FD754_009751 [Muntiacus muntjak]	3.78	0.00637704	-0.2	0.999985	0.67	0.999895	0.07	0.999912
CL3196.Contig1	hypothetical protein C0Q70_20702 [Pomacea canaliculata]	1.85	0.0176099	-0.25	0.999985	0.01	0.999895	0.58	0.999912
CL3192.Contig2	/	-0.17	0.998111	0.4	0.999985	-5.12	2.61e-06	-1.92	0.999912
CL3191.Contig3	hypothetical protein C0Q70_03489 [Pomacea canaliculata]	-1.95	0.0253862	-1.43	0.611727	-0.92	0.975188	0.33	0.999912
CL3188.Contig1	peregrin-like isoform X1 [Pomacea canaliculata]	-0.12	0.998111	3.43	0.0180124	0.36	0.999895	0.18	0.999912
CL3178.Contig1	/	0.31	0.994069	1.01	0.999985	2.9	0.0383319	0.85	0.999912
CL3174.Contig2	/	1.15	0.928018	-3.28	0.00871682	-0.28	0.999895	-1.43	0.999912
CL3173.Contig1	/	1.16	0.909439	4.98	5.21e-07	-1.39	0.945846	/	/
CL3168.Contig1	/	-0.68	0.991386	1.87	0.00114458	-0.43	0.999895	0.5	0.999912
CL3165.Contig2	/	-2.59	0.0201483	-0.11	0.999985	-0.95	0.526865	-0.32	0.999912
CL3164.Contig3	acyl-CoA synthetase family member 2, mitochondrial-like [Pomacea canaliculata]	-1.18	0.646018	-0.52	0.999985	0.17	0.999895	-5.43	2.65e-14
CL3164.Contig2	acyl-CoA synthetase family member 2, mitochondrial-like [Pomacea canaliculata]	-0.35	0.991386	-0.06	0.999985	-0.73	0.999895	-4.61	2.2e-05
CL3164.Contig1	/	-3.61	0.0142002	0.17	0.999985	1.08	0.999895	-0.43	0.999912
CL3163.Contig1	hypothetical protein DUI87_32884 [Hirundo rustica rustica]	-0.78	0.991386	1.01	0.999985	3.34	0.0321326	3.11	0.0641567
CL3151.Contig1	dynactin subunit 3-like isoform X1 [Pomacea canaliculata]	0.92	0.975148	-3.2	0.0247916	0.15	0.999895	-0.46	0.999912
CL3142.Contig3	uncharacterized protein LOC112553143 [Pomacea canaliculata]	-2.19	0.0373747	1.17	0.999985	0.76	0.984645	0.46	0.999912
CL313.Contig2	/	-1.18	0.911099	-2.99	0.00380483	0.36	0.999895	1.17	0.999912
CL3120.Contig8	/	-2.74	0.256057	4.14	0.000136643	0.24	0.999895	/	/
CL3120.Contig5	/	3.48	0.00497254	-1	0.999985	-1.09	0.999895	0.11	0.999912
CL3120.Contig3	/	-0.74	0.953652	0.89	0.999985	2.36	0.0354408	0.9	0.999912
CL3114.Contig5	/	-0.25	0.995343	-3.13	0.0222277	-0.12	0.999895	0.09	0.999912
CL3113.Contig2	/	2.74	0.0485216	-1.01	0.999985	0.47	0.999895	0.14	0.999912
CL3111.Contig2	/	0.95	0.54625	-0.87	0.999985	1.9	0.00288442	-0.66	0.999912
CL311.Contig3	/	0	0.999938	2.86	0.0315986	0.92	0.961266	-1.16	0.999912
CL3104.Contig1	CD109 antigen-like [Pomacea canaliculata]	-2.5	0.329872	-0.02	0.999985	3.02	0.035276	-0.16	0.999912
CL310.Contig3	unnamed protein product [Oncorhynchus mykiss]	-0.4	0.991386	-3.88	0.00227009	1.03	0.999895	0.53	0.999912
CL31.Contig1	/	-1.14	0.930162	0.26	0.999985	-2.24	0.00787227	-0.03	0.999912
CL3097.Contig4	uncharacterized protein LOC112566328 [Pomacea canaliculata]	1.97	0.0479734	0.6	0.999985	0.4	0.999895	0.39	0.999912
CL3092.Contig2	/	0.77	0.991386	-0.59	0.999985	2.58	0.00146751	-0.08	0.999912
CL309.Contig8	/	-0.76	0.991386	0.58	0.999985	0.37	0.999895	-3.77	3.05e-05
CL3080.Contig1	/	0.94	0.964335	-3.93	0.00144016	-0.54	0.999895	-1.56	0.999912
CL3060.Contig2	Actin, muscle [Eumeta japonica]	0.74	0.951788	0.71	0.999985	2.24	0.003807	0.96	0.999912
CL3055.Contig2	hypothetical protein C0Q70_02823 [Pomacea canaliculata]	-0.35	0.991386	3.27	0.0420658	0.26	0.999895	0.43	0.999912
CL3046.Contig5	/	0.02	0.998498	4.58	1.77e-05	2.69	0.182393	1.96	0.999912
CL3046.Contig3	hypothetical protein C0Q70_12096 [Pomacea canaliculata]	-0.71	0.991386	3.14	0.0141518	0.51	0.999895	-1.52	0.999912
CL3025.Contig1	catalase-like isoform X1 [Pomacea canaliculata]	0.22	0.998361	1.6	3.06e-15	1.06	0.0199895	0.33	0.999912
CL3024.Contig1	VIgL family C1q-related protein 9 [Littorina littorea]	-1.07	0.959084	1.71	0.334456	1.13	0.674707	4.31	0.000658009
CL3021.Contig2	/	1.06	0.965963	-0.78	0.999985	0.17	0.999895	-5.06	2.14e-07
CL3002.Contig1	/	0.77	0.991386	-5.8	1.36e-09	1.17	0.999895	1.26	0.999912
CL300.Contig5	/	0.07	0.998111	-2.9	0.0465288	-0.96	0.999895	-0.34	0.999912
CL2996.Contig6	/	-5.19	2.73e-06	0.27	0.999985	-0.65	0.999895	-4.09	0.000869562
CL2986.Contig1	/	0.64	0.991386	-3.2	0.0448619	-0.34	0.999895	0.45	0.999912
CL2970.Contig2	/	3.21	0.0941651	0.3	0.999985	0.48	0.999895	0.41	0.999912
CL2969.Contig1	/	0.38	0.991386	0.4	0.999985	3.44	0.0228041	-0.54	0.999912
CL2961.Contig4	/	-3.39	0.042472	0.09	0.999985	0.78	0.999895	-0.1	0.999912
CL296.Contig3	DNA polymerase delta subunit 4 isoform X1 [Gadus morhua]	0.09	0.998111	5.74	4.07e-10	0.3	0.999895	0.84	0.999912
CL296.Contig2	/	0.95	0.98656	4.04	0.0011001	0.43	0.999895	0.84	0.999912
CL295.Contig2	/	1.01	0.945085	4.15	0.000405977	/	/	0.75	0.999912
CL2948.Contig2	/	2.93	0.00449425	0.65	0.999985	1.13	0.999895	0.4	0.999912
CL2944.Contig1	MLX-interacting protein-like [Pomacea canaliculata]	1.49	0.477023	1.6	0.0415558	0.29	0.999895	0	0.999912
CL291.Contig1	/	-0.18	0.998111	-5.44	1.89e-08	-0.79	0.999895	-0.14	0.999912
CL2907.Contig1	/	-2.78	0.0352905	2.46	0.36312	0.74	0.999895	-0.17	0.999912
CL2905.Contig3	/	-0.11	0.998111	-0.26	0.999985	1.78	0.0458357	0.24	0.999912
CL2900.Contig1	/	-2.15	0.520016	-0.64	0.999985	-4.27	0.000336577	-0.5	0.999912
CL2893.Contig2	/	0.86	0.990586	-1.51	0.999985	-3.27	0.0128895	-0.64	0.999912
CL2892.Contig14	/	0.73	0.991386	-4.76	2.8e-05	-1.24	0.963852	0.83	0.999912
CL2888.Contig1	/	-1.16	0.906712	2.3	0.0484433	0.8	0.999895	1.78	0.999912
CL2885.Contig3	type 2 C1q domain-containing protein 12 [Littorina littorea]	-2.18	0.309968	-4.7	4.68e-06	-1.45	0.922262	2.68	0.376851
CL2885.Contig2	type 2 C1q domain-containing protein 12 [Littorina littorea]	-1.81	0.432872	-5.39	4.16e-10	-1.11	0.999895	1.9	0.999912
CL2863.Contig3	protein-glutamine gamma-glutamyltransferase K-like isoform X2 [Pomacea canaliculata]	-4.24	0.000898701	-0.06	0.999985	1.66	0.803964	-0.68	0.999912
CL285.Contig2	biogenesis of lysosome-related organelles complex 1 subunit 6-like isoform X1 [Pomacea canaliculata]	1.72	0.628818	-4.83	6.07e-06	1.29	0.949967	0.06	0.999912
CL2846.Contig5	PREDICTED: high affinity copper uptake protein 1-like [Aplysia californica]	-0.95	0.980554	0.13	0.999985	1.49	0.0454999	-0.14	0.999912
CL2846.Contig2	PREDICTED: high affinity copper uptake protein 1-like [Aplysia californica]	1.02	0.965963	-0.36	0.999985	-7.08	2.06e-18	0.21	0.999912
CL2846.Contig1	PREDICTED: high affinity copper uptake protein 1-like [Aplysia californica]	0.9	0.782303	-1.41	0.0426967	1.12	0.999895	0	0.999912
CL284.Contig2	protein draper-like [Pomacea canaliculata]	0.28	0.991386	0.47	0.999985	2.81	0.0431539	0.45	0.999912
CL2827.Contig1	uncharacterized protein LOC112577427 [Pomacea canaliculata]	3.04	0.0450777	0.16	0.999985	1.75	0.74192	0.01	0.999912
CL2820.Contig1	Solute carrier organic anion transporter family member 5A1 [Amphibalanus amphitrite]	-2.28	0.192955	-4.24	0.000186286	-0.53	0.999895	-0.59	0.999912
CL2804.Contig1	/	-0.13	0.998111	4.81	1.98e-06	1.29	0.783831	0.81	0.999912
CL2803.Contig5	/	-1.38	0.0405912	-0.32	0.999985	-0.86	0.887663	-1.42	0.999912
CL2798.Contig2	mucin-2-like, partial [Mizuhopecten yessoensis]	-0.29	0.994115	3.03	0.00173575	1.35	0.936922	0.72	0.999912
CL2785.Contig2	/	0.18	0.998111	-1.18	0.999985	3.04	0.0151314	-0.95	0.999912
CL2784.Contig4	/	/	/	0.64	0.999985	-2.95	0.0312715	-0.16	0.999912
CL2784.Contig3	hypothetical protein FQV10_0001693, partial [Eudyptes schlegeli]	-4.6	0.000273689	0.76	0.999985	0.66	0.999895	-0.05	0.999912
CL2775.Contig2	uncharacterized protein LOC112563483 [Pomacea canaliculata]	2.76	0.00648117	-0.05	0.999985	0.7	0.999895	0.33	0.999912
CL2774.Contig1	Hypothetical repeat protein [Leishmania infantum JPCM5]	-3.92	0.00652761	-0.32	0.999985	0.05	0.999895	0.23	0.999912
CL2764.Contig1	/	-3.89	0.00708398	0.66	0.999985	0.33	0.999895	-0.71	0.999912
CL2757.Contig1	/	-0.73	0.991386	1.18	0.999985	0.8	0.999895	3.72	0.00781425
CL2749.Contig3	PREDICTED: MAM and LDL-receptor class A domain-containing protein 1-like [Biomphalaria glabrata]	1.7	0.242631	2.61	0.0196316	0.68	0.999895	0.88	0.999912
CL2748.Contig2	/	0.54	0.991386	3.68	0.00648087	0.52	0.999895	0.45	0.999912
CL2743.Contig2	/	1.54	0.802208	0.55	0.999985	-3.27	0.0498268	-0.29	0.999912
CL2743.Contig1	/	-0.54	0.991386	-3.48	0.0141738	-0.73	0.999895	-1.02	0.999912
CL2731.Contig1	digestive cysteine proteinase 2-like [Pomacea canaliculata]	0.63	0.934111	0.01	0.999985	1.36	0.041054	0.54	0.999912
CL272.Contig2	nucleolar protein 8-like [Pomacea canaliculata]	0.17	0.998111	-4.75	3.75e-06	/	/	-0.02	0.999912
CL2713.Contig2	hypothetical protein C0Q70_06158 [Pomacea canaliculata]	1.41	0.799098	1.14	0.999985	2.77	0.00916156	0.93	0.999912
CL2705.Contig1	/	-1.04	0.74549	0.58	0.999985	0.12	0.999895	-3.83	0.00439968
CL2702.Contig3	collagen alpha-2(VIII) chain-like [Pomacea canaliculata]	-3.05	0.033676	-1.64	0.845792	-1.58	0.669438	-0.64	0.999912
CL2699.Contig2	/	-0.27	0.991386	-0.06	0.999985	-0.97	0.999895	-4.11	0.000835313
CL2699.Contig1	/	-0.38	0.991386	1.56	0.999985	4.74	1.3e-05	0.78	0.999912
CL2695.Contig1	/	0.97	0.979372	-3.93	0.00213143	-1.96	0.620335	0.74	0.999912
CL2692.Contig2	/	-2.57	0.274481	-0.64	0.999985	-3.09	0.0478045	-1.4	0.999912
CL2665.Contig1	/	1.76	0.038288	-1.02	0.922448	1.23	0.847472	-0.06	0.999912
CL2630.Contig2	/	-0.89	0.975221	0.16	0.999985	-0.07	0.999895	-3.4	0.0299079
CL2629.Contig1	/	-0.89	0.986853	3.03	0.0416097	0.35	0.999895	0.37	0.999912
CL262.Contig1	RNA-binding protein 25-like, partial [Gadus morhua]	-0.97	0.953652	4.15	0.000423993	0.5	0.999895	/	/
CL2614.Contig1	/	-1.82	0.628399	-0.56	0.999985	2	0.507239	-3.86	0.00347262
CL2611.Contig4	PREDICTED: glyoxylate reductase/hydroxypyruvate reductase-like [Aplysia californica]	2.11	0.535315	-0.01	0.999985	0.18	0.999895	4.22	0.000471256
CL2611.Contig2	PREDICTED: glyoxylate reductase/hydroxypyruvate reductase-like [Aplysia californica]	-0.22	0.995343	3.61	0.00628781	1.21	0.732232	-4.59	3.16e-05
CL2607.Contig2	/	-0.38	0.991386	-0.28	0.999985	3.66	0.0094524	0.35	0.999912
CL2607.Contig1	/	-2.28	0.235017	-0.25	0.999985	-2.07	0.0327553	0.02	0.999912
CL2579.Contig1	aminoacylase-1-like [Pomacea canaliculata]	1.39	0.0232939	0.1	0.999985	1.08	0.0315111	0.23	0.999912
CL2573.Contig1	hypothetical protein C0Q70_17578 [Pomacea canaliculata]	1.55	0.770862	1.73	0.0491099	1.11	0.757982	1.25	0.999912
CL2571.Contig1	/	0.22	0.998111	-5.23	3.28e-08	-1.67	0.706709	-1.85	0.999912
CL2554.Contig2	/	-0.51	0.991386	0.29	0.999985	1.11	0.998461	4.55	0.00014559
CL2552.Contig4	/	-0.45	0.991386	3.37	0.0278012	0.55	0.999895	-0.33	0.999912
CL2552.Contig3	/	-1.12	0.93808	2.76	3.38e-09	0.59	0.999895	-0.41	0.999912
CL2548.Contig2	/	-1.15	0.826824	1.07	0.999985	1.39	0.540691	5.89	7.31e-10
CL2541.Contig2	alpha-amylase-like isoform X2 [Pomacea canaliculata]	1.6	0.666494	1.78	0.795115	1.96	0.612311	2.86	0.0404903
CL2535.Contig1	E3 ubiquitin-protein ligase RGLG4-like [Pomacea canaliculata]	0.49	0.991386	0.33	0.999985	-4.16	0.000802196	0.23	0.999912
CL2531.Contig1	/	2.52	0.0380179	-0.11	0.999985	1.74	0.740526	1.24	0.999912
CL2530.Contig3	/	0.68	0.991386	0.5	0.999985	-0.7	0.999895	3.45	0.0265238
CL2520.Contig1	GTPase IMAP family member 4-like isoform X1 [Pomacea canaliculata]	-0.77	0.991386	-7.14	4.34e-20	-0.67	0.999895	-0.08	0.999912
CL2516.Contig5	/	0.19	0.998111	3.62	0.00943953	0.56	0.999895	-0.67	0.999912
CL2515.Contig1	tubulin beta-4B chain [Bos taurus]	0.83	0.991386	2.85	0.107769	3.87	0.00261606	1.1	0.999912
CL2514.Contig2	barrier-to-autointegration factor-like [Pomacea canaliculata]	0.97	0.973543	-5.49	9.25e-09	0.34	0.999895	0.24	0.999912
CL2513.Contig2	/	-4.55	0.000139933	0.9	0.999985	0.79	0.947513	-0.41	0.999912
CL2500.Contig2	/	0.29	0.994115	-2.26	0.0181541	-0.34	0.999895	0.16	0.999912
CL2475.Contig5	/	-0.2	0.998111	0.31	0.999985	4.4	0.00019076	0.39	0.999912
CL2474.Contig1	cell death abnormality protein 1-like isoform X2 [Pomacea canaliculata]	-3.29	0.0297021	0.24	0.999985	0.2	0.999895	1.38	0.999912
CL2459.Contig2	general transcription factor II-I repeat domain-containing protein 2B-like [Oreochromis niloticus]	-0.16	0.994115	0.48	0.999985	-1.18	0.037493	-0.11	0.999912
CL2452.Contig3	/	-1.03	0.970319	-3.6	0.00754313	-0.82	0.999895	1	0.999912
CL2447.Contig3	/	2.53	0.0412067	-0.8	0.999985	-0.91	0.999895	-0.79	0.999912
CL2446.Contig2	WD repeat domain phosphoinositide-interacting protein 2-like isoform X1 [Pomacea canaliculata]	-2.07	0.55844	/	/	-3.52	0.0160745	-0.76	0.999912
CL2438.Contig1	/	0.05	0.998111	0.03	0.999985	-0.22	0.999895	3.5	0.0222086
CL2434.Contig5	/	-0.77	0.991386	-0.23	0.999985	-1.37	0.0392791	-0.68	0.999912
CL2431.Contig4	/	0.81	0.932867	-0.19	0.999985	1.2	0.990378	-3.95	0.00217661
CL2429.Contig7	stimulated by retinoic acid gene 6 protein-like isoform X1 [Pomacea canaliculata]	-1.54	0.819258	0.04	0.999985	-4.53	7.71e-05	0.1	0.999912
CL2424.Contig2	/	3.85	0.00837269	-0.05	0.999985	-2.26	0.426237	-0.18	0.999912
CL2419.Contig3	/	-0.03	0.998111	-0.02	0.999985	3.77	0.00557199	/	/
CL2419.Contig1	/	-4.33	0.000898701	0.31	0.999985	-0.24	0.999895	-1.51	0.999912
CL2409.Contig2	/	-4.75	0.00010824	1.09	0.999985	0.19	0.999895	-0.42	0.999912
CL2377.Contig1	/	-0.56	0.991386	-2.39	0.0483942	-0.68	0.999895	-1.08	0.999912
CL2375.Contig4	mitotic checkpoint protein BUB3-like [Pomacea canaliculata]	1.01	0.88675	-1.15	0.999985	-2.29	0.000802196	-0.91	0.999912
CL2375.Contig2	mitotic checkpoint protein BUB3-like [Pomacea canaliculata]	-1.23	0.906744	1.09	0.999985	2.51	0.0016416	1.19	0.999912
CL2364.Contig1	/	-3.3	2.68e-05	-0.31	0.999985	0.79	0.999895	-0.95	0.999912
CL2354.Contig2	tetraspanin-18-like isoform X1 [Pomacea canaliculata]	2.61	0.00039982	0.14	0.999985	0.57	0.999895	-0.3	0.999912
CL2349.Contig1	/	3.44	0.0401166	0.08	0.999985	-0.5	0.999895	/	/
CL2335.Contig2	uncharacterized protein MONBRDRAFT_33332, partial [Monosiga brevicollis MX1]	0.41	0.991386	0.18	0.999985	1.3	0.0436247	-0.08	0.999912
CL2328.Contig3	/	-1.13	0.730521	-1.78	0.0472964	-1.28	0.494307	-0.88	0.999912
CL2312.Contig8	PREDICTED: uncharacterized protein LOC106750128 [Dinoponera quadriceps]	0.84	0.985475	-1.39	0.0154666	-1.2	0.862313	-0.39	0.999912
CL2312.Contig2	hypothetical protein CmeUKMEL1_08420 [Cryptosporidium meleagridis]	0.6	0.991386	-1.58	0.0215094	-1.43	0.444939	-2.58	0.346438
CL2312.Contig12	hypothetical protein UY3_06274 [Chelonia mydas]	-3.38	0.0295454	0.8	0.999985	-0.12	0.999895	0.4	0.999912
CL2312.Contig11	hypothetical protein UY3_06274 [Chelonia mydas]	0.32	0.991386	-1.58	0.00659455	-0.91	0.938666	-0.42	0.999912
CL2294.Contig2	/	3.43	0.00603376	-2.28	0.249008	0.59	0.999895	-1.38	0.999912
CL2293.Contig2	sulfotransferase 1A3-like [Pomacea canaliculata]	-0.92	0.961272	2.57	1.22e-06	1.62	0.286573	1.07	0.999912
CL228.Contig2	uncharacterized protein LOC113030103 isoform X1 [Astatotilapia calliptera]	0.27	0.995343	0.57	0.999985	-0.59	0.999895	3.83	0.00501005
CL2279.Contig3	beta-catenin [Crepidula fornicata]	-0.24	0.99704	-7.16	2.84e-20	0.52	0.999895	-1.39	0.999912
CL2272.Contig6	/	-0.52	0.991386	-0.36	0.999985	-3.03	0.0438829	-0.72	0.999912
CL2272.Contig1	/	-1.62	0.738103	0.38	0.999985	-1.55	0.0325517	-0.07	0.999912
CL2269.Contig2	/	1.38	0.865327	2.9	0.0476218	-1.29	0.975188	-0.94	0.999912
CL2256.Contig2	LOW QUALITY PROTEIN: protein lethal(2)essential for life-like [Pomacea canaliculata]	-4.4	0.00103023	1.61	0.978823	0.52	0.999895	0.13	0.999912
CL2246.Contig2	/	-1.75	0.473489	-0.2	0.999985	0.18	0.999895	-1.93	0.0177958
CL2239.Contig1	/	0.33	0.993003	-0.11	0.999985	-6.39	5.08e-13	-0.87	0.999912
CL2211.Contig1	/	-1.07	0.532245	1.46	3.82e-05	0.02	0.999895	1.37	0.471491
CL220.Contig3	PREDICTED: zinc transporter ZIP1-like [Biomphalaria glabrata]	-4.01	0.00462558	-3.94	0.0012545	0.38	0.999895	-0.72	0.999912
CL22.Contig1	NADH dehydrogenase subunit 5 [Bellamya aeruginosa]	0.88	0.535269	0.77	0.903966	-0.08	0.999895	-1.94	0.046592
CL2187.Contig3	hypothetical protein C0Q70_00545 [Pomacea canaliculata]	3.25	0.0273931	0.08	0.999985	-0.41	0.999895	-0.6	0.999912
CL2163.Contig3	/	0.03	0.998111	0.56	0.999985	3	0.0997469	-0.51	0.999912
CL2162.Contig3	/	-1.32	0.905396	-4.15	0.000661569	0.42	0.999895	-0.56	0.999912
CL2161.Contig8	/	-0.45	0.991386	-3.9	0.00201792	-1.18	0.977532	0.83	0.999912
CL2161.Contig3	/	-0.2	0.998111	-5.63	4.7e-09	-1.33	0.936922	-0.01	0.999912
CL2161.Contig1	/	1.19	0.93812	-4.57	4.43e-05	/	/	/	/
CL2156.Contig1	/	-3.11	0.0405912	3.27	0.0315986	0.86	0.999895	-0.8	0.999912
CL2152.Contig2	hypothetical protein LOTGIDRAFT_154130 [Lottia gigantea]	0.45	0.991386	0.16	0.999985	1.22	0.0484087	0.22	0.999912
CL2152.Contig1	prosaposin-like isoform X2 [Pomacea canaliculata]	2.41	0.0383737	0.88	0.999985	1.17	0.683519	-0.49	0.999912
CL2145.Contig2	hypothetical protein AMELA_G00030300 [Ameiurus melas]	-0.38	0.991386	-0.62	0.999985	3.35	0.0349021	0.1	0.999912
CL2135.Contig1	/	-0.6	0.973464	-2.82	0.00586872	-1.48	0.0464132	-0.45	0.999912
CL213.Contig2	/	0.66	0.991386	4.4	5.89e-07	0.12	0.999895	0.48	0.999912
CL212.Contig2	/	0.72	0.945085	0.33	0.999985	3.6	0.0122953	0.99	0.999912
CL2118.Contig4	probable splicing factor, arginine/serine-rich 7 isoform X7 [Pomacea canaliculata]	-1.75	0.0486318	0.6	0.962861	-0.12	0.999895	0.64	0.999912
CL2113.Contig5	anoxia-induced grl-like protein [Littorina littorea]	-0.94	0.953652	2.66	9.33e-05	-0.14	0.999895	1.76	0.999912
CL2113.Contig3	anoxia-induced grl-like protein [Littorina littorea]	-0.98	0.770862	2.35	0.000361368	0.52	0.999895	-0.08	0.999912
CL2098.Contig1	/	0.99	0.451078	-2.26	0.0480933	-1.56	0.159436	-0.77	0.999912
CL209.Contig2	/	0.23	0.992356	-2.24	0.0410443	-0.46	0.999895	-0.01	0.999912
CL2083.Contig2	3-beta-hydroxysteroid-Delta(8),Delta(7)-isomerase-like [Pomacea canaliculata]	0.13	0.998111	0.67	0.999985	1.76	0.277359	2.42	4.19e-14
CL2074.Contig2	unnamed protein product, partial [Schistocephalus solidus]	-0.34	0.991386	0.68	0.999985	-1.39	0.0356503	0.35	0.999912
CL2072.Contig4	/	-1.74	0.660306	-4.71	9.85e-08	0.4	0.999895	1.38	0.999912
CL2070.Contig2	hypothetical protein C0Q70_17578 [Pomacea canaliculata]	1.73	0.568695	3.21	0.00129855	0.08	0.999895	0.54	0.999912
CL2070.Contig1	uncharacterized protein LOC112575048 isoform X2 [Pomacea canaliculata]	2.99	0.0235926	0	0.999985	-0.07	0.999895	-0.28	0.999912
CL207.Contig2	/	0.4	0.991386	3.58	0.00968413	-0.75	0.999895	0.16	0.999912
CL2062.Contig1	/	0.54	0.991386	-0.73	0.999985	3.02	0.0361358	-0.77	0.999912
CL2060.Contig1	uncharacterized protein LOC112575351 [Pomacea canaliculata]	0.35	0.991386	-1.2	0.999985	-2.78	0.0320169	-0.06	0.999912
CL2053.Contig1	LOW QUALITY PROTEIN: uncharacterized protein LOC112554856 [Pomacea canaliculata]	-0.41	0.991386	0.6	0.999985	0.37	0.999895	4.68	3.75e-05
CL205.Contig6	PREDICTED: general transcription factor II-I repeat domain-containing protein 2B-like [Cyprinus carpio]	-3.86	0.00337383	2.78	0.158287	0.27	0.999895	0.57	0.999912
CL204.Contig3	hypothetical protein LOTGIDRAFT_171957 [Lottia gigantea]	-0.4	0.991386	0.58	0.999985	3.28	0.0409926	-0.22	0.999912
CL2036.Contig4	1-aminocyclopropane-1-carboxylate synthase-like protein 1 [Pomacea canaliculata]	1.39	0.85284	-5.58	4.71e-09	-1.46	0.918569	-0.41	0.999912
CL203.Contig4	macrophage-expressed gene 1 protein-like [Pomacea canaliculata]	-1.1	0.951789	-0.37	0.999985	0.12	0.999895	5.38	5.64e-07
CL203.Contig3	/	-0.4	0.991386	-0.05	0.999985	0.17	0.999895	6.72	8.11e-15
CL2018.Contig2	anoxia-induced let-like protein [Littorina littorea]	-2.18	0.0382336	-2.21	0.422391	-0.17	0.999895	-0.27	0.999912
CL2010.Contig5	hypothetical protein C0Q70_06355 [Pomacea canaliculata]	3.7	0.0153738	0.03	0.999985	/	/	/	/
CL1995.Contig2	/	0.14	0.998111	3.28	3.73e-14	0.82	0.984645	1.87	0.78606
CL1995.Contig1	/	0.15	0.998111	0.44	0.999985	1.45	0.618612	2.25	9.51e-06
CL198.Contig2	scavenger receptor class B member 1-like isoform X3 [Varroa destructor]	0.49	0.991386	2.14	0.0495044	-1.9	0.321287	1.94	0.960121
CL1965.Contig1	WD repeat-containing protein 89-like [Pomacea canaliculata]	-0.42	0.964824	0.59	0.999985	2	0.015831	0.83	0.999912
CL1961.Contig2	/	1.02	0.744269	-2.86	0.042105	-0.32	0.999895	-0.69	0.999912
CL1958.Contig3	/	3.33	0.031632	-2.03	0.656527	-1.04	0.999895	-0.19	0.999912
CL1948.Contig3	/	-1.02	0.970319	-4.87	1.64e-06	-0.32	0.999895	-0.19	0.999912
CL1932.Contig3	/	-3	0.0335986	0.21	0.999985	-0.03	0.999895	0.05	0.999912
CL1931.Contig4	hypothetical protein EAI_14210, partial [Harpegnathos saltator]	-1.13	0.945085	0.35	0.999985	-0.6	0.999895	3.61	0.0131134
CL1930.Contig4	ubiquitin-like-conjugating enzyme ATG10 isoform X1 [Pomacea canaliculata]	4.76	3.02e-05	-0.8	0.999985	0.7	0.999895	0.09	0.999912
CL1924.Contig2	/	-2.07	0.54625	1	0.999985	0.64	0.999895	-2.9	0.0345835
CL1908.Contig1	/	-1.5	0.835101	3.26	0.0332705	3.37	0.00954764	0.04	0.999912
CL1903.Contig2	non-structural maintenance of chromosomes element 3 homolog [Pomacea canaliculata]	-0.35	0.991386	3.29	0.0319417	0.69	0.999895	0.02	0.999912
CL1896.Contig2	/	3.78	0.0128624	1.84	0.812416	-0.03	0.999895	0.07	0.999912
CL1894.Contig1	/	0.21	0.99797	2.22	0.0426701	0.89	0.999895	-0.34	0.999912
CL1884.Contig3	/	-3.32	0.0286539	-1.49	0.494895	-0.93	0.999895	0.15	0.999912
CL1884.Contig2	/	2.79	0.23665	1.67	0.927292	3.3	0.0082435	-0.34	0.999912
CL1882.Contig4	/	0.06	0.998111	-0.46	0.999985	-3.71	0.0110981	0.39	0.999912
CL1882.Contig1	/	-0.24	0.995343	-0.34	0.999985	-2.46	0.0061412	0.56	0.999912
CL1879.Contig1	fibropellin Ia [Salpingoeca rosetta]	-0.27	0.994115	-0.48	0.999985	-2.38	0.0353647	1.15	0.999912
CL1878.Contig1	/	0.02	0.998111	-1.45	0.524722	-0.49	0.999895	-4.3	0.000141503
CL1873.Contig4	/	-1.27	0.88381	6.73	6.4e-16	0.72	0.999895	2.09	0.999912
CL1873.Contig2	/	5.31	1.29e-06	-0.78	0.999985	-1.3	0.945435	-0.78	0.999912
CL1871.Contig2	baculoviral IAP repeat-containing protein 3-like [Pomacea canaliculata]	-0.45	0.991386	-0.13	0.999985	-2.93	0.0411843	-0.11	0.999912
CL1870.Contig3	/	-3.11	0.00630615	1.6	0.571757	-0.4	0.999895	-0.21	0.999912
CL187.Contig3	hypothetical protein C0J52_08014, partial [Blattella germanica]	-0.2	0.998111	2.55	0.0472556	0.83	0.999895	1.35	0.999912
CL1869.Contig3	transmembrane protease serine 11D-like [Pomacea canaliculata]	-0.42	0.991386	3	0.0358462	0.92	0.999895	0.79	0.999912
CL1869.Contig1	/	-1.07	0.735039	0.02	0.999985	-1.64	0.0396409	0.32	0.999912
CL1863.Contig2	/	-1.18	0.0460919	0.42	0.999985	0.05	0.999895	-1.3	0.999912
CL1859.Contig1	/	1.92	0.0483698	0.25	0.999985	-1.27	0.860351	-0.6	0.999912
CL1854.Contig1	uncharacterized protein LOC112559684 [Pomacea canaliculata]	1.34	0.890716	-3.46	0.00586872	-0.75	0.999895	-2.89	0.0402208
CL1846.Contig2	ATP synthase F0 subunit 6 [Bellamya aeruginosa]	0.4	0.991386	2.3	4.53e-08	-0.85	0.972536	1.27	0.999912
CL1837.Contig1	/	-0.64	0.991386	0.08	0.999985	-3.11	0.0332833	-0.36	0.999912
CL1826.Contig4	/	-0.36	0.991386	0.05	0.999985	-0.23	0.999895	-4.18	0.000686288
CL1796.Contig1	/	-0.03	0.998111	0.72	0.999985	-0.07	0.999895	5.55	2.76e-09
CL1778.Contig7	LEM domain-containing protein 1-like [Pomacea canaliculata]	-0.31	0.991386	0.71	0.999985	-5.02	8.87e-06	2.08	0.999912
CL1778.Contig3	LEM domain-containing protein 1-like [Pomacea canaliculata]	2.34	0.433304	0.46	0.999985	3.82	0.00330174	0.47	0.999912
CL1775.Contig2	/	-1.28	0.74425	-0.85	0.999985	-3.57	0.00107974	0.2	0.999912
CL1766.Contig3	/	0.17	0.998111	-0.17	0.999985	-3.89	0.00312764	-0.11	0.999912
CL1753.Contig8	hypothetical protein EGW08_021315, partial [Elysia chlorotica]	-0.78	0.9413	1.76	0.00678419	-0.16	0.999895	1.15	0.999912
CL1753.Contig3	/	-0.55	0.991386	3.33	0.0309633	1.11	0.999895	0.5	0.999912
CL1752.Contig2	/	-0.24	0.991386	-0.69	0.999985	-1.63	0.0161783	-0.67	0.999912
CL1748.Contig1	glutamine--fructose-6-phosphate aminotransferase [isomerizing] 2-like isoform X1 [Pomacea canaliculata]	5.76	1.76e-09	/	/	0.07	0.999895	0.61	0.999912
CL1742.Contig5	LOW QUALITY PROTEIN: probable chitinase 10 [Pomacea canaliculata]	0.86	0.973464	2.02	0.0406361	0.94	0.999895	1.93	0.696063
CL1742.Contig4	LOW QUALITY PROTEIN: probable chitinase 10 [Pomacea canaliculata]	1.38	0.835889	0.3	0.999985	0.12	0.999895	2.85	0.025945
CL1742.Contig1	LOW QUALITY PROTEIN: probable chitinase 10 [Pomacea canaliculata]	1.44	0.685311	0.71	0.999985	0.79	0.999895	2.47	0.0423448
CL1734.Contig1	/	-0.46	0.991386	3.51	0.00740728	-0.28	0.999895	1.05	0.999912
CL1731.Contig1	hypothetical protein BRAFLDRAFT_115374 [Branchiostoma floridae]	0.72	0.824954	0.29	0.999985	1.48	0.010686	0.74	0.870409
CL1710.Contig3	uncharacterized protein LOC112553403 [Pomacea canaliculata]	-2.69	0.0138997	2.54	0.0215094	1.14	0.999558	2.47	0.437847
CL1710.Contig2	uncharacterized protein LOC112553403 [Pomacea canaliculata]	-1.32	0.594916	2.17	0.000125609	0.2	0.999895	0.82	0.999912
CL1702.Contig1	multiple epidermal growth factor-like domains protein 10 isoform X2 [Pomacea canaliculata]	0.06	0.998111	0.28	0.999985	4.36	0.000282433	0.85	0.999912
CL170.Contig1	LOW QUALITY PROTEIN: ubiquitin-conjugating enzyme E2 J1-like [Pomacea canaliculata]	-0.14	0.998111	0.3	0.999985	0.47	0.999895	6.48	5.7e-13
CL17.Contig3	chorion class high-cysteine HCA protein 12-like, partial [Penaeus vannamei]	1.52	0.0334614	-0.05	0.999985	0.72	0.999895	0.42	0.999912
CL1694.Contig2	unnamed protein product, partial [Coregonus sp. 'balchen']	0.04	0.998111	-0.43	0.999985	-0.08	0.999895	-3.18	0.0319768
CL1689.Contig2	globin-like [Pomacea canaliculata]	0.23	0.994115	-6.6	1.06e-15	/	/	0.22	0.999912
CL1674.Contig3	/	0.22	0.998111	-4.05	0.000175896	0.2	0.999895	0.89	0.999912
CL1673.Contig4	/	1.93	0.0424459	-0.27	0.999985	0.4	0.999895	-0.74	0.999912
CL1673.Contig1	/	3.05	0.00173327	-1.73	0.802873	-0.01	0.999895	-0.69	0.999912
CL1653.Contig2	/	-1	0.970319	3.08	0.0342367	1.12	0.990284	1.55	0.999912
CL1650.Contig1	LOW QUALITY PROTEIN: nitric oxide synthase-interacting protein-like [Pomacea canaliculata]	0.61	0.991386	0.64	0.999985	-5.25	9.44e-08	-0.48	0.999912
CL1648.Contig4	von Willebrand factor D and EGF domain-containing protein-like [Pomacea canaliculata]	0.58	0.98656	0.83	0.999985	1.95	0.00849792	1.67	0.469788
CL164.Contig5	LOW QUALITY PROTEIN: cilia- and flagella-associated protein 57-like [Oncorhynchus kisutch]	0.16	0.995343	1.53	0.0380317	1.02	0.621063	0.05	0.999912
CL1631.Contig4	/	-1.76	0.666932	0.2	0.999985	0.34	0.999895	3.41	0.0281158
CL1629.Contig3	/	0.23	0.997896	-3.47	0.00417609	-0.95	0.999895	-0.63	0.999912
CL1629.Contig2	HD domain-containing protein 2-like [Pomacea canaliculata]	-0.06	0.998111	-1.32	0.0420795	-0.26	0.999895	-0.27	0.999912
CL1625.Contig4	baculoviral IAP repeat-containing protein 3-like [Pomacea canaliculata]	6.44	2.25e-11	-1.08	0.999985	2.46	0.31626	-0.66	0.999912
CL1615.Contig2	LOW QUALITY PROTEIN: interferon-related developmental regulator 1-like [Pomacea canaliculata]	-0.48	0.991386	1.31	0.00336898	0.35	0.999895	1.12	0.999912
CL161.Contig3	/	-4.99	3.21e-06	-1.27	0.999985	2.73	0.200676	-0.6	0.999912
CL1603.Contig3	complement C1q-like protein 4 [Pomacea canaliculata]	-0.36	0.991386	-0.19	0.999985	1.93	0.0053205	-0.67	0.999912
CL16.Contig3	/	0	0.999817	0.35	0.999985	1.26	0.982808	3.6	0.013355
CL1597.Contig1	/	-1.16	0.909009	2.29	0.00843871	0.55	0.999895	1.23	0.999912
CL159.Contig4	/	-0.7	0.906712	-1.34	0.0427634	-2.22	0.150413	-0.95	0.999912
CL159.Contig1	/	-1.61	0.78059	-3.61	0.00749142	0.43	0.999895	0.42	0.999912
CL1589.Contig1	/	-1.85	0.660576	-3.51	0.0181541	/	/	-0.23	0.999912
CL1586.Contig4	/	-0.95	0.958103	3.5	0.0138047	-0.62	0.999895	1.8	0.999912
CL1585.Contig1	/	-0.99	0.958973	2.64	0.182536	4.14	0.00122922	-0.35	0.999912
CL1581.Contig1	/	4.53	0.000114199	-0.4	0.999985	0.81	0.999895	/	/
CL1579.Contig2	/	-1.68	0.738307	0.08	0.999985	-4.87	3.45e-06	-1.33	0.999912
CL1565.Contig3	/	-0.47	0.991386	0.38	0.999985	-0.34	0.999895	-1.83	0.0177169
CL1564.Contig6	/	-0.15	0.998111	1.33	0.999985	1.46	0.0172453	-0.24	0.999912
CL1560.Contig2	hypothetical protein LOTGIDRAFT_220933 [Lottia gigantea]	0.43	0.991386	1.81	0.0260791	1.36	0.0296834	0.44	0.999912
CL1553.Contig2	/	-0.87	0.970319	5.59	3.96e-09	0.21	0.999895	-0.1	0.999912
CL1552.Contig1	MASP-related molecule Type 2 [Littorina littorea]	-1.36	0.537696	0.74	0.999985	-1.69	0.047493	-0.2	0.999912
CL1551.Contig3	/	-1.55	0.815927	3.91	0.00171937	0.02	0.999895	-0.87	0.999912
CL155.Contig7	/	-1.2	0.916705	0.15	0.999985	-0.18	0.999895	-2.46	0.0411116
CL1548.Contig3	LOW QUALITY PROTEIN: zinc finger RNA-binding protein-like [Pomacea canaliculata]	0.35	0.991386	2.4	0.395095	7	7.61e-18	0.4	0.999912
CL1542.Contig2	/	3.35	0.0470891	1.38	0.999985	1.34	0.963852	1.87	0.999912
CL1541.Contig1	PREDICTED: wiskott-Aldrich syndrome protein family member 2 [Ficedula albicollis]	0.29	0.994115	6.32	1.18e-12	0.33	0.999895	0.85	0.999912
CL1538.Contig1	uncharacterized protein LOC117337647 [Pecten maximus]	2.22	0.447016	2.03	0.650338	3.3	0.0374918	0.49	0.999912
CL1537.Contig3	/	-0.47	0.991386	5.97	4.64e-11	0.27	0.999895	2.12	0.990569
CL1528.Contig1	/	-0.74	0.991386	3.04	0.0306273	1.02	0.57198	0.45	0.999912
CL1517.Contig4	/	0.06	0.998111	5.04	4.99e-07	-1.18	0.991057	0.84	0.999912
CL1514.Contig2	Elevenin precursor [Charonia tritonis]	-0.32	0.991386	-0.37	0.999985	-1.11	0.927156	-2.29	0.0495835
CL1511.Contig2	probable chitinase 10 [Pomacea canaliculata]	0.61	0.991386	0.64	0.999985	2.15	0.00645952	1.65	0.594353
CL1511.Contig1	hypothetical protein C0Q70_02165 [Pomacea canaliculata]	0.57	0.991386	0.75	0.999985	2.44	0.000866792	1.67	0.6235
CL151.Contig4	/	-1.16	0.910311	-0.36	0.999985	-3.69	0.00828164	-0.28	0.999912
CL1502.Contig1	hypothetical protein FQN60_001267 [Etheostoma spectabile]	0.71	0.991386	0.01	0.999985	-3.2	0.0441241	/	/
CL1476.Contig3	/	0.91	0.990586	0.75	0.999985	3.45	0.0214103	-0.27	0.999912
CL1476.Contig1	/	0.46	0.991386	-0.97	0.999985	-3.99	0.00198296	-0.21	0.999912
CL1469.Contig2	hypothetical protein C0Q70_11020 [Pomacea canaliculata]	3.96	0.000898701	0.54	0.999985	-1.28	0.804571	-0.67	0.999912
CL1468.Contig2	/	3.1	0.0138277	2.99	0.0439846	0.51	0.999895	3.06	0.128298
CL1465.Contig1	uncharacterized protein LOC112565618 [Pomacea canaliculata]	-1.32	0.0354177	-0.31	0.999985	-0.26	0.999895	-0.58	0.999912
CL146.Contig2	Hypothetical repeat protein [Leishmania braziliensis MHOM/BR/75/M2904]	/	/	-2.09	0.604944	1.99	0.58278	-4.02	0.00135242
CL1458.Contig1	hypothetical protein EGW08_011196 [Elysia chlorotica]	-0.13	0.998111	-1.04	0.999985	-2.81	0.000428078	-0.33	0.999912
CL1457.Contig3	/	-0.79	0.991386	2.78	0.0166396	-0.24	0.999895	-1.07	0.999912
CL1456.Contig2	/	1.19	0.811557	3.33	0.00642234	0.2	0.999895	3.53	0.0215764
CL1451.Contig2	/	-2.31	0.0273931	-0.61	0.999985	-0.61	0.999895	0.01	0.999912
CL1449.Contig3	hypothetical protein EAG_07106, partial [Camponotus floridanus]	-0.6	0.953652	-1.75	0.0468536	-1.1	0.717062	-0.39	0.999912
CL1409.Contig3	placenta-specific gene 8 protein-like [Pomacea canaliculata]	0.72	0.991386	-1.6	0.986934	-0.71	0.999895	-4.03	0.00120691
CL1403.Contig1	/	-0.57	0.991386	0.48	0.999985	0.46	0.999895	-3.31	0.0201301
CL1391.Contig3	Arylsulfatase E [Fukomys damarensis]	0.5	0.991386	-0.15	0.999985	-2.67	0.0336437	1.28	0.999912
CL1376.Contig2	/	1.78	0.51806	3.03	0.0267026	0.76	0.999895	0.93	0.999912
CL1371.Contig1	protein NipSnap homolog 3A-like isoform X2 [Pomacea canaliculata]	-0.26	0.991386	0.36	0.999985	0.68	0.999895	1.19	0.0445547
CL1341.Contig2	/	-0.59	0.991386	0.37	0.999985	-0.06	0.999895	3.75	0.00579368
CL134.Contig2	germ cell-less protein-like 1 isoform X1 [Pomacea canaliculata]	-0.22	0.998111	-5.28	3.38e-09	-1.12	0.999895	-0.58	0.999912
CL134.Contig1	/	-0.04	0.998111	-4.01	0.00089667	-0.17	0.999895	-0.3	0.999912
CL1338.Contig1	/	-0.76	0.836399	-0.15	0.999985	-0.49	0.999895	-1.42	0.0445568
CL1331.Contig3	deleted in malignant brain tumors 1 protein-like isoform X5 [Lingula anatina]	-2.23	0.418312	2.9	0.118873	3.1	0.00923828	2.45	0.64156
CL1331.Contig2	hypothetical protein C0Q70_02840 [Pomacea canaliculata]	1.3	0.615525	-0.37	0.999985	-0.14	0.999895	2.59	0.00090513
CL1328.Contig1	/	-0.2	0.998111	1.89	0.747741	-1.2	0.975188	4.63	1.91e-05
CL1312.Contig2	uncharacterized protein LOC112574798 isoform X2 [Pomacea canaliculata]	1.11	0.91972	0.54	0.999985	-0.43	0.999895	-3.12	0.0201676
CL1311.Contig1	uncharacterized protein LOC116219249 [Clupea harengus]	1.3	0.831167	1.04	0.999985	3.75	0.00703118	1.99	0.999912
CL1305.Contig3	proton-coupled folate transporter-like [Pomacea canaliculata]	-0.8	0.864524	1.72	0.00984491	-0.76	0.978617	-1.02	0.999912
CL1299.Contig2	dachshund homolog 1-like isoform X2 [Pomacea canaliculata]	0.97	0.820469	0.02	0.999985	2.92	0.00312764	-0.43	0.999912
CL1286.Contig6	/	-0.42	0.991386	0.3	0.999985	4.15	0.000980761	/	/
CL1286.Contig3	/	-0.25	0.991386	-0.94	0.999985	3.91	0.000220898	/	/
CL1278.Contig4	/	-3.28	0.0300288	0.8	0.999985	0.67	0.999895	-0.42	0.999912
CL127.Contig2	/	-0.03	0.998111	5.12	1.96e-07	1.28	0.951741	0.69	0.999912
CL1264.Contig2	/	0.34	0.991386	-0.63	0.999985	-0.22	0.999895	-5.86	1.71e-11
CL1263.Contig4	/	0.19	0.998111	-4.92	9.56e-07	0.17	0.999895	-0.43	0.999912
CL1262.Contig2	galactoside 2-alpha-L-fucosyltransferase 1-like isoform X2 [Pomacea canaliculata]	0.43	0.991386	2.45	0.0448619	-0.54	0.999895	0.11	0.999912
CL1261.Contig2	caspase-3-like [Pomacea canaliculata]	-0.32	0.991386	0.71	0.999985	1.54	0.00789535	1.15	0.0269982
CL1260.Contig2	uncharacterized protein LOC112572618 [Pomacea canaliculata]	2.15	0.0410432	0.13	0.999985	1.7	0.414751	1.15	0.999912
CL1250.Contig4	PREDICTED: legumain-like [Aplysia californica]	-7.43	3.47e-19	2.89	0.131062	0.67	0.918569	/	/
CL1236.Contig1	/	0.45	0.991386	-3.28	9.42e-06	0.12	0.999895	-0.29	0.999912
CL1234.Contig1	deleted in malignant brain tumors 1 protein [Lingula anatina]	0.18	0.995343	0.13	0.999985	1.35	0.0312715	0.78	0.999912
CL1215.Contig1	/	-0.07	0.998111	-3.13	0.0317531	-0.61	0.999895	-0.13	0.999912
CL1211.Contig6	hypothetical protein LOTGIDRAFT_74901, partial [Lottia gigantea]	/	/	0.18	0.999985	4.08	0.00120702	0.04	0.999912
CL1208.Contig2	PREDICTED: phenylalanine--tRNA ligase beta subunit-like [Aplysia californica]	3	2.57e-06	0.53	0.999985	-0.2	0.999895	0.27	0.999912
CL1207.Contig1	unnamed protein product, partial [Schistocephalus solidus]	-0.33	0.991386	0.08	0.999985	-1.29	0.0493145	0.75	0.999912
CL1206.Contig5	uncharacterized protein LOC112575024 [Pomacea canaliculata]	2.66	0.284194	-1.08	0.999985	-4.2	0.000514853	-1.38	0.999912
CL1206.Contig1	/	-0.05	0.998111	3.1	0.00730623	0.4	0.999895	0.86	0.999912
CL12044.Contig1	hypothetical protein F7725_010841 [Dissostichus mawsoni]	-1.55	0.042671	-0.14	0.999985	0.5	0.969979	0.95	0.999912
CL12030.Contig3	Acetylcholine receptor subunit alpha-like protein [Ooceraea biroi]	0.34	0.991386	3.08	0.0354112	-0.44	0.999895	-0.24	0.999912
CL12020.Contig6	/	0.74	0.945085	0	0.999985	-1.75	0.739965	3.17	0.0260278
CL1201.Contig1	/	-0.02	0.998111	0.99	0.999985	0.95	0.962228	-3.91	0.00266079
CL12003.Contig4	/	-0.17	0.991522	2.16	3.36e-06	-0.02	0.999895	-0.03	0.999912
CL11998.Contig2	/	0.91	0.783617	1.63	0.0402211	1.81	0.576845	0.74	0.999912
CL11993.Contig1	GTPase IMAP family member 4-like isoform X1 [Pomacea canaliculata]	5.6	1.82e-08	-2.69	0.225304	0.62	0.999895	-0.72	0.999912
CL11991.Contig2	Acyl-CoA-binding domain-containing protein 6 [Anabarilius grahami]	-1.15	0.741596	3.04	0.00126336	1.31	0.848058	0.59	0.999912
CL11984.Contig1	/	1.94	0.627061	1.28	0.999985	3.2	0.0140812	-0.32	0.999912
CL11976.Contig4	E3 ubiquitin-protein ligase TRIM33-like isoform X2 [Pomacea canaliculata]	-5.03	6.36e-06	-0.11	0.999985	-0.51	0.999895	-0.28	0.999912
CL11976.Contig2	E3 ubiquitin-protein ligase TRIM33-like isoform X2 [Pomacea canaliculata]	-4.7	6.04e-05	0.38	0.999985	-1.52	0.874035	0.59	0.999912
CL11976.Contig1	E3 ubiquitin-protein ligase TRIM33-like isoform X1 [Pomacea canaliculata]	-3.93	0.0014185	0.56	0.999985	-2.15	0.49048	1.11	0.999912
CL11955.Contig1	/	-1.46	0.0260339	-0.23	0.999985	0.02	0.999895	-0.94	0.999912
CL11950.Contig2	hypothetical protein OCBIM_22027130mg [Octopus bimaculoides]	1.7	0.00806145	0.97	0.999985	1.36	0.946654	0.7	0.999912
CL11943.Contig3	/	-0.78	0.991386	-0.65	0.999985	-0.04	0.999895	3.25	0.0392714
CL11941.Contig2	PREDICTED: uncharacterized protein LOC106565687 [Salmo salar]	0.26	0.995343	-1.23	0.999985	0.69	0.999895	3.49	0.00660906
CL1194.Contig1	/	0.75	0.945085	-0.24	0.999985	0.48	0.999895	-1.45	0.0124886
CL11935.Contig1	uncharacterized protein LOC112576111 [Pomacea canaliculata]	-0.9	0.991084	1.1	0.967395	2.1	0.0442931	0.04	0.999912
CL11930.Contig1	/	-1.19	0.937589	0.84	0.999985	3.14	0.039359	0.31	0.999912
CL11906.Contig1	uncharacterized protein MONBRDRAFT_33894 [Monosiga brevicollis MX1]	-0.32	0.994115	-3.41	0.00769385	-0.84	0.999895	-0.95	0.999912
CL11897.Contig1	/	0.33	0.991386	-2.68	0.0480317	-0.06	0.999895	0.05	0.999912
CL11895.Contig2	/	-3.39	0.0206057	0.01	0.999985	-0.3	0.999895	-0.24	0.999912
CL11894.Contig1	NACHT, LRR and PYD domains-containing protein 12-like, partial [Myripristis murdjan]	0.24	0.995343	-2.42	0.00131755	1.6	0.58197	-1.76	0.740388
CL11892.Contig1	optineurin-like [Pomacea canaliculata]	-0.81	0.88381	0.94	0.944171	0.19	0.999895	1.18	0.0496678
CL11888.Contig1	/	-2.05	0.563908	-3.7	0.0070058	-0.63	0.999895	-0.08	0.999912
CL1188.Contig1	39S ribosomal protein L37, mitochondrial-like [Pomacea canaliculata]	-0.01	0.999456	-0.14	0.999985	1.81	0.0321326	0.43	0.999912
CL11869.Contig3	hexokinase type 2-like [Pomacea canaliculata]	0.14	0.998111	-3.93	0.0016683	/	/	/	/
CL11869.Contig1	hexokinase type 2-like [Pomacea canaliculata]	2.39	0.00549109	/	/	1.02	0.390457	2.1	0.00612464
CL11865.Contig3	hypothetical protein FD754_025514 [Muntiacus muntjak]	4.59	2.85e-05	0.3	0.999985	0.28	0.999895	0.2	0.999912
CL1185.Contig2	/	0.76	0.979641	0.4	0.999985	0.81	0.995189	-3.14	0.0147602
CL11841.Contig8	uncharacterized protein LOC112575044 isoform X1 [Pomacea canaliculata]	-2.43	0.38858	3.17	0.00159848	1.35	0.950819	-0.58	0.999912
CL11841.Contig5	hypothetical protein F7725_015387 [Dissostichus mawsoni]	1.22	0.886163	-3.15	0.00321325	0.02	0.999895	3.03	0.0601801
CL11841.Contig3	uncharacterized protein LOC112569204 [Pomacea canaliculata]	1.77	0.71643	-3.36	0.022407	0.03	0.999895	-0.52	0.999912
CL11841.Contig14	/	2.24	0.479422	-3.11	0.0317531	-0.47	0.999895	2.24	0.719019
CL1184.Contig6	conoporin, partial [Conus lividus]	-3.02	0.0328708	-1.75	0.885543	4.35	0.00037628	1.49	0.999912
CL1184.Contig3	conoporin, partial [Conus ebraeus]	-4.07	0.00612091	1.97	0.705486	3.23	0.0325297	2.21	0.895924
CL1184.Contig2	conotoxin [Conus andremenezi]	-2.7	0.186775	0.29	0.999985	3.75	0.00695839	0.71	0.999912
CL1184.Contig1	conotoxin [Conus andremenezi]	-0.35	0.991386	0.77	0.999985	4.29	0.00107974	-0.06	0.999912
CL11826.Contig1	uncharacterized protein LOC112571691 [Pomacea canaliculata]	1.47	0.805167	-1.82	0.6838	-3.24	0.0417716	-0.36	0.999912
CL1178.Contig1	ketimine reductase mu-crystallin-like isoform X1 [Pomacea canaliculata]	-3.34	0.0416608	0.93	0.999985	-0.55	0.999895	0.18	0.999912
CL11778.Contig1	/	0.41	0.991386	-0.34	0.999985	1.41	0.0434763	-0.44	0.999912
CL11774.Contig2	receptor-type tyrosine-protein phosphatase kappa-like isoform X1 [Pomacea canaliculata]	-1.13	0.934247	2.75	0.15805	4.82	1.14e-05	1.56	0.999912
CL11758.Contig2	oocyte zinc finger protein XlCOF6-like [Centruroides sculpturatus]	1.88	0.0145252	0.59	0.999985	0.95	0.940116	0.33	0.999912
CL11743.Contig2	hypothetical protein C0Q70_07633 [Pomacea canaliculata]	-0.18	0.998111	5.3	8.82e-08	-0.38	0.999895	-0.57	0.999912
CL11739.Contig1	uncharacterized protein LOC112568902 isoform X3 [Pomacea canaliculata]	1.88	0.66492	7.43	2.84e-20	0.31	0.999895	1.21	0.999912
CL11735.Contig2	/	-0.35	0.991386	0.35	0.999985	-0.16	0.999895	3.65	0.0180017
CL11715.Contig3	uncharacterized protein LOC112555484 [Pomacea canaliculata]	-0.35	0.991386	3.63	0.00738256	0.4	0.999895	/	/
CL11714.Contig2	uncharacterized protein MONBRDRAFT_25928 [Monosiga brevicollis MX1]	-0.75	0.991386	-0.66	0.999985	-3.71	0.00741373	-0.39	0.999912
CL11713.Contig1	hypothetical protein F7725_021765 [Dissostichus mawsoni]	-1.46	0.852832	-0.41	0.999985	-2.35	0.0342191	-1.99	0.999912
CL11706.Contig2	/	-0.61	0.991386	1.81	0.0451605	0.61	0.999895	0.94	0.999912
CL11690.Contig2	lysosomal Pro-X carboxypeptidase-like [Pomacea canaliculata]	-0.38	0.991386	-0.33	0.999985	-1.18	0.0433307	0.25	0.999912
CL1168.Contig2	/	-0.37	0.991386	0.69	0.999985	2.24	0.0281777	0.7	0.999912
CL11672.Contig1	PREDICTED: ATPase WRNIP1 [Miniopterus natalensis]	-0.83	0.991386	0.76	0.999985	0.51	0.999895	-3.42	0.0396875
CL11641.Contig2	LOW QUALITY PROTEIN: AP-3 complex subunit beta-2-like [Pomacea canaliculata]	0.69	0.902626	-1.33	0.0369915	0.12	0.999895	-0.2	0.999912
CL11639.Contig1	/	-1.09	0.91831	-1.26	0.999985	0.56	0.999895	-2.99	0.0301554
CL11626.Contig1	/	0.57	0.991386	-3.03	0.0331642	-0.03	0.999895	0.99	0.999912
CL11622.Contig1	/	0.11	0.998111	0.21	0.999985	-2.91	0.0132946	0.26	0.999912
CL11619.Contig1	/	-1.18	0.909439	2.61	0.00730623	0.12	0.999895	1.82	0.999912
CL11610.Contig1	RecName: Full=Uncharacterized protein DDB_G0290685 [Dictyostelium discoideum]	-0.08	0.998111	-0.1	0.999985	2.4	0.0232584	2.09	0.722014
CL11608.Contig2	/	0.07	0.998111	2.95	0.0370111	2.35	0.239725	1.09	0.999912
CL11592.Contig2	/	1.21	0.860875	-3.86	0.00228337	-0.7	0.999895	-0.28	0.999912
CL11589.Contig2	nuclear receptor subfamily 1 group D member 2-like [Pomacea canaliculata]	-1.52	0.529382	1.13	0.042306	0.52	0.999895	1.23	0.372468
CL1158.Contig1	bromodomain-containing protein 7-like isoform X2 [Pomacea canaliculata]	-3.41	0.0108389	0.23	0.999985	-0.71	0.977974	0.04	0.999912
CL11573.Contig1	ubiquitin-conjugating enzyme E2-24 kDa-like [Pomacea canaliculata]	-0.74	0.991386	0.31	0.999985	2.83	0.0302671	0.08	0.999912
CL11554.Contig2	endonuclease 8-like 1 isoform X1 [Pomacea canaliculata]	1.11	0.953652	0.49	0.999985	3.62	0.0123923	0.54	0.999912
CL11553.Contig1	KH domain-containing, RNA-binding, signal transduction-associated protein 1-like [Pomacea canaliculata]	-0.16	0.994115	1.46	0.0272795	1.26	0.977974	0.75	0.999912
CL11525.Contig2	/	-3.36	0.0484858	3.4	0.0204782	-0.1	0.999895	-0.32	0.999912
CL11525.Contig1	/	1.17	0.893689	-3.11	0.0326823	0.37	0.999895	0.64	0.999912
CL11519.Contig2	integrin beta-1-like [Pomacea canaliculata]	1.15	0.943516	1.38	0.999985	0.64	0.999895	3.63	0.0153001
CL11507.Contig1	transcriptional activator Myb-like isoform X1 [Salmo trutta]	-1.7	0.04595	-0.3	0.999985	-0.48	0.981005	0.16	0.999912
CL115.Contig2	/	1.1	0.911099	-3.41	0.0195914	-0.49	0.999895	-0.59	0.999912
CL11496.Contig2	acyl-CoA-binding protein-like [Pomacea canaliculata]	0.39	0.965963	0.29	0.999985	1.17	0.0397469	0.33	0.999912
CL11463.Contig2	/	0.18	0.998111	4.8	3.77e-06	0.59	0.999895	0.65	0.999912
CL11456.Contig2	/	-0.17	0.998111	3.33	0.0351504	-0.73	0.999895	0.03	0.999912
CL11441.Contig5	/	-3.27	0.0372757	0.71	0.999985	1.69	0.754488	0.85	0.999912
CL11433.Contig2	/	-1.86	0.640747	1.46	0.833557	2.18	0.0487691	1.26	0.999912
CL11431.Contig1	/	-0.89	0.978143	4.47	0.000125614	0.11	0.999895	0.87	0.999912
CL11429.Contig1	/	0.04	0.998111	2.81	0.0468836	1	0.942273	0.78	0.999912
CL11423.Contig1	hypothetical protein C0Q70_04571 [Pomacea canaliculata]	0.59	0.991386	1.19	0.729739	2.15	0.0281067	1.1	0.999912
CL11420.Contig1	/	0.01	0.999622	-3.47	0.0154666	-1.88	0.6542	0.43	0.999912
CL11405.Contig1	/	0.1	0.998111	2.98	0.0450056	0.08	0.999895	-0.34	0.999912
CL11386.Contig2	/	-3.27	0.00503787	1.74	0.82952	0.39	0.999895	0.84	0.999912
CL11371.Contig2	/	0.11	0.998111	-0.86	0.999985	3.24	0.0468871	0.43	0.999912
CL11368.Contig2	/	-0.37	0.991386	3.26	0.0353549	-0.7	0.999895	0.26	0.999912
CL11358.Contig2	/	0.27	0.995121	0.31	0.999985	1.11	0.998398	3.77	0.00648125
CL11356.Contig2	/	0	0.999956	2.84	0.0456201	0.6	0.999895	1.27	0.999912
CL11341.Contig1	/	-0.97	0.976514	-1.12	0.999985	1.07	0.999895	-3.48	0.021312
CL11333.Contig2	/	0.38	0.991386	2.5	0.0174506	1.26	0.969979	1.34	0.999912
CL11333.Contig1	/	1.27	0.659605	-1.24	0.0443517	-0.65	0.999895	-1.08	0.364948
CL11329.Contig1	/	-0.87	0.990586	2.22	0.0456201	0.79	0.999895	-0.58	0.999912
CL11328.Contig2	/	0.21	0.998111	-3.33	0.0379401	0.6	0.999895	-2.87	0.241051
CL11321.Contig1	protein bark beetle-like [Pomacea canaliculata]	0.43	0.991386	0.58	0.999985	2.41	0.0168248	0.92	0.999912
CL11309.Contig2	uncharacterized protein LOC112574989 [Pomacea canaliculata]	-0.8	0.991386	4.03	4.15e-18	0.75	0.999895	0.96	0.999912
CL1130.Contig2	/	-0.88	0.990586	-0.38	0.999985	0.2	0.999895	3.43	0.0412883
CL113.Contig2	uncharacterized protein LOC112560306 isoform X2 [Pomacea canaliculata]	-0.84	0.970319	1.44	0.673092	1.03	0.320992	6.49	8.11e-15
CL11294.Contig3	/	-0.28	0.994115	-1.12	0.999985	1.49	0.553337	-3.37	0.0335379
CL11289.Contig2	/	0.21	0.995343	-1.13	0.999985	-1.45	0.807781	-3.23	0.007859
CL11269.Contig2	coiled-coil-helix-coiled-coil-helix domain-containing protein 1-like [Pomacea canaliculata]	1.2	0.90585	5.82	1.46e-10	/	/	/	/
CL11268.Contig2	/	0.73	0.991386	-3.02	0.0378679	0.47	0.999895	0.17	0.999912
CL11219.Contig1	/	-0.38	0.991386	-1.23	0.999985	-4.75	2.02e-05	-0.38	0.999912
CL11207.Contig1	/	0.61	0.991386	2	0.678198	-3.17	0.0419808	0.13	0.999912
CL11202.Contig3	hypothetical protein AWC38_SpisGene22240 [Stylophora pistillata]	-1.13	0.928018	1.01	0.999985	2.66	0.0463196	0.13	0.999912
CL11202.Contig2	hypothetical protein AWC38_SpisGene22240 [Stylophora pistillata]	-0.92	0.990586	1.14	0.999985	2.83	0.0186828	0.82	0.999912
CL11189.Contig1	glutathione S-transferase S1-like [Pomacea canaliculata]	0.55	0.991386	-0.47	0.999985	2.92	0.0173581	0.78	0.999912
CL11180.Contig2	unnamed protein product, partial [Oncorhynchus mykiss]	0.96	0.963904	1.81	0.832625	-1.63	0.0468172	-1.05	0.999912
CL1118.Contig3	/	-1.85	0.628818	-0.71	0.999985	-2.02	0.0447718	0.23	0.999912
CL11178.Contig1	/	0.34	0.991386	-0.56	0.999985	2.53	0.00815141	0.52	0.999912
CL11157.Contig2	/	0.44	0.991386	4.23	0.000353576	1.13	0.999895	-0.09	0.999912
CL1115.Contig3	/	0.11	0.998111	0.41	0.999985	/	/	-3.17	0.0314479
CL1115.Contig2	/	0.46	0.991386	-0.47	0.999985	0.63	0.999895	3.55	0.0170335
CL11136.Contig1	V-type proton ATPase subunit D-like [Pomacea canaliculata]	0.83	0.919325	-2.9	0.0470194	1.02	0.944712	-0.02	0.999912
[truncated: 130 more rows]
