# Supplementary material for: Integration of Transcriptomics and Microbiomics Reveals the Responses of Bellamya aeruginosa to Toxic Cyanobacteria
Source: Toxins (Basel). 2023 Feb 1;15(2):119. doi: 10.3390/toxins15020119 (PMC9958990; doi:10.3390/toxins15020119)
Supplement: Supplementary file 1 [file toxins-15-00119-s001.zip › Supplementary Table S3.xlsx]

## Sheet: 门抽平wilcox_test_results
Table S2. Relative abundance of gut microbiota affected by exposure to toxic cyanobacteria at the phylum level.
phyla	mean(T)	mean(G)	variance(T)	variance(G)	stderr(T)	stderr(G)	log2FC(T/G)	p
Cyanobacteria	4041	42707	2.73462e+07	300344225	2338.64	7750.41	-3.40169	0.00793651
Campilobacterota	347.4	44.4	47446.8	235.3	97.4133	6.86003	2.96797	0.00793651
Fusobacteriota	270.2	3773.6	7469.2	8.88948e+06	38.6502	1333.38	-3.80384	0.00793651
Halobacterota	1.6	51.4	6.8	2428.3	1.16619	22.0377	-5.00562	0.0111594
Firmicutes	12801.2	2550.4	4.57098e+07	2.51806e+06	3023.57	709.656	2.32748	0.015873
Unclassified	903.4	67.6	625921	15470.3	353.814	55.6243	3.74027	0.015873
Above_phylum	3732.2	630	1.3257e+07	126629	1628.31	159.141	2.5666	0.031746
Myxococcota	24.6	4.2	763.8	9.2	12.3596	1.35647	2.5502	0.0361451
Spirochaetota	1023.8	236.2	1.06583e+06	72358.7	461.698	120.299	2.11585	0.0555556
Actinobacteriota	2508.6	829	4.34718e+06	132348	932.436	162.694	1.59744	0.0555556
WS1	3	0.2	10	0.2	1.41421	0.2	3.90689	0.0573469
Thermotogota	0	0.8	0	0.7	0	0.374166	-16.2877	0.0707011
Bacteroidota	15259	6405.4	108841060	6.16052e+07	4665.64	3510.13	1.2523	0.0952381
Proteobacteria	33762.6	17161.2	5.82113e+07	1.67411e+08	3412.08	5786.38	0.976276	0.0952381
MBNT15	2	9.8	4.5	183.2	0.948683	6.0531	-2.29278	0.110492
Deinococcota	144.4	53.4	32108.8	3878.3	80.1359	27.8507	1.43516	0.142457
Dadabacteria	0.4	0	0.3	0	0.244949	0	15.2877	0.177016
FW113	0	0.6	0	0.8	0	0.4	-15.8727	0.179712
Acetothermia	4.2	0	39.2	0	2.8	0	18.68	0.179712
Planctomycetota	235.8	426.8	120582	134959	155.295	164.292	-0.855996	0.222222
Nanoarchaeota	2.6	0.6	11.8	1.8	1.53623	0.6	2.11548	0.239317
Nitrospirota	115.6	14.2	48012.3	102.7	97.9921	4.53211	3.02518	0.294802
Dependentiae	42	176.8	423.5	75182.7	9.20326	122.624	-2.07366	0.309524
SAR324_clade(Marine_group_B)	33.4	12.6	757.3	44.3	12.3069	2.97658	1.40642	0.309524
Armatimonadota	221	68.8	51173.5	1955.2	101.167	19.7747	1.68357	0.309524
Chloroflexi	554.2	434.4	524525	19119.8	323.89	61.8382	0.351383	0.401965
Desulfobacterota	121	342.2	2098.5	274877	20.4866	234.468	-1.49983	0.420635
Verrucomicrobiota	622.6	783.8	94868.3	167807	137.745	183.198	-0.33218	0.420635
Aquificota	1.8	0	16.2	0	1.8	0	17.4576	0.423711
Methylomirabilota	1.2	0	7.2	0	1.2	0	16.8727	0.423711
Cloacimonadota	0.2	0	0.2	0	0.2	0	14.2877	0.423711
Abditibacteriota	3.8	0	72.2	0	3.8	0	18.5356	0.423711
Euryarchaeota	0.6	3.8	0.8	35.2	0.4	2.6533	-2.66297	0.433848
Sva0485	4.2	7.8	25.2	75.7	2.24499	3.89102	-0.893085	0.461975
Elusimicrobiota	8.2	0.2	316.2	0.2	7.95236	0.2	5.35755	0.518605
Hydrogenedentes	1.8	2	16.2	15.5	1.8	1.76068	-0.152003	0.698535
Caldisericota	7.4	5.8	130.8	48.7	5.11468	3.1209	0.351472	0.746476
Gemmatimonadota	12.4	6.2	362.3	40.2	8.51234	2.83549	1	0.75183
Patescibacteria	164.2	192	3953.2	33113.5	28.1183	81.38	-0.225652	0.84127
Sumerlaeota	27.6	15.8	1632.8	279.2	18.071	7.47262	0.804744	0.84127
Acidobacteriota	258.2	241.2	48313.2	27573.7	98.2987	74.2613	0.0982591	0.84127
Crenarchaeota	4.4	3.8	54.3	42.2	3.29545	2.90517	0.211504	0.906329
NB1-j	12.8	4.8	319.7	25.2	7.99625	2.24499	1.41504	0.91553
Latescibacterota	0.6	2.4	0.8	23.3	0.4	2.1587	-2	1
WPS-2	0.2	1.6	0.2	12.8	0.2	1.6	-3	1
WS2	0.2	0.4	0.2	0.8	0.2	0.4	-1	1
Bdellovibrionota	47.6	65.8	1214.3	3562.7	15.584	26.6934	-0.467126	1
Zixibacteria	4.8	1	67.7	1	3.67967	0.447214	2.26303	1
Calditrichota	0	0	0	0	0	0	0	NA
Fibrobacterota	0	0	0	0	0	0	0	NA
Entotheonellaeota	0	0	0	0	0	0	0	NA
Fermentibacterota	0	0	0	0	0	0	0	NA
TA06	0	0	0	0	0	0	0	NA
WS4	0	0	0	0	0	0	0	NA
RCP2-54	0	0	0	0	0	0	0	NA
Margulisbacteria	0	0	0	0	0	0	0	NA
Nitrospinota	0	0	0	0	0	0	0	NA
Bacteria_uncultured	0	0	0	0	0	0	0	NA
