# Supplementary material for: Integration of Transcriptomics and Microbiomics Reveals the Responses of Bellamya aeruginosa to Toxic Cyanobacteria
Source: Toxins (Basel). 2023 Feb 1;15(2):119. doi: 10.3390/toxins15020119 (PMC9958990; doi:10.3390/toxins15020119)
Supplement: Supplementary file 1 [file toxins-15-00119-s001.zip › Supplementary Table S4.xlsx]

## Sheet: 属抽平wilcox_test_results
Table S3. Relative abundance of gut microbiota affected by exposure to toxic cyanobacteria at the genus level.
genera	mean(T)	mean(G)	variance(T)	variance(G)	stderr(T)	stderr(G)	log2FC(T/G)	p
Cetobacterium	258.6	3725.8	8696.3	8.4468e+06	41.7044	1299.75	-3.84876	0.00793651
Corynebacterium	125.8	9.2	37331.2	39.2	86.4074	2.8	3.77335	0.00793651
Synechocystis_PCC-6803	3986.2	42667.2	2.70257e+07	2.96192e+08	2324.9	7696.64	-3.42004	0.00793651
Tundrisphaera	9.4	260.8	47.3	86610.2	3.07571	131.613	-4.79414	0.00793651
Cloacibacterium	14.6	87.4	134.3	1592.3	5.18266	17.8454	-2.58166	0.00793651
Reyranella	12	115	65	2521	3.60555	22.4544	-3.26053	0.00793651
Subgroup_10	4.4	25	4.3	323.5	0.927362	8.04363	-2.50635	0.00793651
Thermomonas	40.6	4.2	538.8	9.7	10.3808	1.39284	3.27302	0.00793651
Above_genus	34692.2	8220.8	1.38654e+08	8.47832e+06	5266.01	1302.18	2.07726	0.00793651
Sulfurospirillum	333.4	41	42892.8	409	92.6205	9.04434	3.02356	0.00793651
Aquimonas	89.2	5.2	12633.2	29.2	50.2657	2.41661	4.10046	0.0119252
Comamonadaceae_uncultured	35	2	1012	0.5	14.2267	0.316228	4.12928	0.0147069
Bacteroides	50.6	449.8	5668.3	227518	33.6699	213.316	-3.15207	0.015873
Allorhizobium-Neorhizobium-Pararhizobium-Rhizobium	1900.6	122.2	3.43299e+06	5286.2	828.612	32.5152	3.95914	0.015873
Verrucomicrobiaceae_uncultured	6	23.8	48.5	86.2	3.11448	4.15211	-1.98793	0.015873
Unclassified	909.2	72.6	647178	16390.8	359.772	57.2552	3.64656	0.015873
Proteocatella	22.4	74.4	370.3	819.8	8.60581	12.8047	-1.7318	0.015873
Mycoplasma	2096.2	266.8	6.29456e+06	55343.7	1122.01	105.208	2.97395	0.015873
Conexibacter	7	0.2	151.5	0.2	5.50454	0.2	5.12928	0.0159534
Blastomonas	8.4	0.8	35.3	1.7	2.65707	0.583095	3.39232	0.0200082
Candidatus_Rhabdochlamydia	0	4	0	21.5	0	2.07364	-18.6096	0.0248084
Wenyingzhuangia	6.2	0	112.7	0	4.74763	0	19.2419	0.0248084
Finegoldia	2.4	0	7.8	0	1.249	0	17.8727	0.0248084
Acetobacteraceae_uncultured	5.2	0	69.7	0	3.73363	0	18.9882	0.0253699
Curvibacter	5.2	1	15.7	1	1.772	0.447214	2.37851	0.0305989
Kocuria	59	12.2	3047.5	133.7	24.6881	5.17107	2.27383	0.031746
Pseudorhodobacter	9	39.6	128.5	402.8	5.06952	8.97552	-2.1375	0.031746
Chlorobaculum	113.4	14.2	20796.8	473.2	64.4931	9.72831	2.99746	0.0361451
Tahibacter	4.8	0.2	40.7	0.2	2.85307	0.2	4.58496	0.0441713
Holosporaceae_uncultured	5.4	39.2	17.8	1100.2	1.8868	14.8337	-2.85982	0.0458662
Chryseobacterium	28.4	11.4	325.8	38.3	8.07217	2.76767	1.31686	0.046533
Sphingobium	268.2	37.2	57461.7	571.2	107.202	10.6883	2.84993	0.046533
Pelolinea	17	1	433.5	0.5	9.31128	0.316228	4.08746	0.0516517
Acidibacter	1.2	4.6	2.7	8.8	0.734847	1.32665	-1.9386	0.0554692
Pseudomonas	14588	5448.6	4.61045e+07	2.09641e+07	3036.59	2047.64	1.42082	0.0555556
Sphaerotilus	159.8	39.2	25179.2	1626.7	70.9637	18.0372	2.02734	0.0555556
Lysobacter	37.4	14.6	457.3	215.3	9.56347	6.56201	1.35707	0.0570079
Sphingomonadaceae_uncultured	3.2	0.2	15.7	0.2	1.772	0.2	4	0.0573469
Altererythrobacter	93.4	20.2	9835.8	59.2	44.3527	3.44093	2.20907	0.0585526
Methanosaeta	2.4	47.8	11.3	2808.7	1.50333	23.7011	-4.3159	0.0593271
Deinococcus	94.6	10	18541.3	44	60.8955	2.96648	3.24184	0.0593271
Skermanella	0.6	0	0.3	0	0.244949	0	15.8727	0.0667981
Solirubrobacteraceae_uncultured	0.2	2.2	0.2	5.7	0.2	1.06771	-3.45943	0.07064
Anaerococcus	5.8	0.2	115.7	0.2	4.81041	0.2	4.85798	0.07064
Lautropia	0.2	2.2	0.2	7.7	0.2	1.24097	-3.45943	0.07064
Pantalinema	0	1.8	0	8.7	0	1.31909	-17.4576	0.0707011
Defluviitoga	0	1	0	1.5	0	0.547723	-16.6096	0.0707011
Chroococcidiopsis_PCC-6712	0	1.4	0	2.3	0	0.678233	-17.0951	0.0707011
Nocardioidaceae_uncultured	6.6	0	186.3	0	6.1041	0	19.3321	0.0707011
Anaeromyxobacter	0	1	0	1.5	0	0.547723	-16.6096	0.0707011
Dolosigranulum	11.2	0	496.7	0	9.96695	0	20.0951	0.0720057
Deinococcaceae_uncultured	7.2	0	208.7	0	6.46065	0	19.4576	0.0720057
Aphanizomenon_NIES81	0	11	0	478	0	9.77753	-20.0691	0.0720057
Rhodococcus	21.6	0.6	954.3	1.8	13.8152	0.6	5.16993	0.0746392
Hydrogenophilus	7.6	0.4	217.8	0.8	6.6	0.4	4.24793	0.0746392
Hydrogenophilaceae_uncultured	17.8	3.8	453.2	63.2	9.5205	3.55528	2.22781	0.086677
Haliangium	20.2	1	466.7	1.5	9.66126	0.547723	4.33628	0.0886833
Morganella	70.2	3.8	20464.7	21.7	63.9761	2.08327	4.2074	0.089686
Candidatus_Competibacter	56.4	215	616.3	21213.5	11.1023	65.136	-1.93057	0.0952381
Lactobacillus	2515.6	244.2	2.43354e+07	4096.7	2206.15	28.6241	3.36477	0.0952381
Ralstonia	2723	1125.6	2.47759e+06	521811	703.93	323.051	1.2745	0.0952381
Sedimentibacter	15.2	1.2	399.2	4.7	8.93532	0.969536	3.66297	0.101481
Actinomycetospora	14.8	0.4	493.7	0.3	9.9368	0.244949	5.20945	0.101481
Rhodoplanes	0.8	2.2	0.7	1.7	0.374166	0.583095	-1.45943	0.103742
Prosthecomicrobium	15.2	1	537.2	3	10.3653	0.774597	3.926	0.105998
Enhydrobacter	29	7.2	514.5	45.2	10.144	3.00666	2.00998	0.116074
Bosea	7.2	18.8	45.7	136.7	3.02324	5.22877	-1.38466	0.116074
Bdellovibrio	17.8	49.8	504.2	1719.2	10.0419	18.5429	-1.48427	0.116074
Brevibacterium	16	0.8	617.5	1.7	11.1131	0.583095	4.32193	0.130134
Luteitalea	2.2	11.4	0.7	93.8	0.374166	4.33128	-2.37346	0.141238
Psychrobacter	50	71.2	2551.5	19516.7	22.5898	62.4767	-0.509949	0.142457
Ferruginibacter	31	6.8	474	15.7	9.73653	1.772	2.18866	0.142457
Desulforhabdus	6.6	0.4	157.3	0.3	5.60892	0.244949	4.04439	0.147499
Paracoccus	105	93.4	1218.5	20340.3	15.6109	63.7813	0.168895	0.150794
Anaerolineaceae_uncultured	20.6	47.6	350.8	854.3	8.37616	13.0713	-1.20832	0.150794
Sphingomonas	58.2	23.8	1148.7	226.7	15.1572	6.7335	1.29006	0.150794
Hydrogenophaga	1100	320.4	716078	55797.8	378.439	105.639	1.77956	0.150794
Chlorobium	412	3691.8	31366	6.36022e+07	79.2035	3566.57	-3.16361	0.150794
Saccharopolyspora	10.8	0.2	393.2	0.2	8.86792	0.2	5.75489	0.157939
Rodentibacter	16.6	3.2	734.8	1.7	12.1227	0.583095	2.37504	0.159884
Longilinea	1.4	15.2	6.8	610.2	1.16619	11.0472	-3.44057	0.161238
Brochothrix	3.8	2.4	13.2	23.3	1.62481	2.1587	0.662965	0.166607
Craurococcus-Caldovatus	67	2.2	19079	3.2	61.7722	0.8	4.92859	0.167938
Ilumatobacter	27.6	6.4	1726.3	146.3	18.5812	5.40925	2.10852	0.167938
Edaphobaculum	11.4	4.6	58.3	52.3	3.41467	3.23419	1.30933	0.171904
Flavobacterium	55.4	20.6	1676.8	544.3	18.3128	10.4336	1.42724	0.173217
Chroococcidiopsaceae_uncultured	0	0.4	0	0.3	0	0.244949	-15.2877	0.177016
DSSD61	1.2	0	2.7	0	0.734847	0	16.8727	0.177016
Chromohalobacter	0.4	0	0.3	0	0.244949	0	15.2877	0.177016
Solimonas	1.2	0	2.7	0	0.734847	0	16.8727	0.177016
oc32	0	0.4	0	0.3	0	0.244949	-15.2877	0.177016
Gemella	0	0.6	0	0.8	0	0.4	-15.8727	0.179712
Gemmatimonas	8.4	0	332.3	0	8.1523	0	19.68	0.179712
Ignavibacterium	1.6	0	9.3	0	1.36382	0	17.2877	0.179712
Candidatus_Omnitrophus	1	0	2	0	0.632456	0	16.6096	0.179712
mle1-7	9.6	4.6	271.3	64.8	7.36614	3.6	1.0614	0.179712
Isosphaeraceae_uncultured	3	0	38	0	2.75681	0	18.1946	0.179712
Natribacillus	2.2	0	19.2	0	1.95959	0	17.7471	0.179712
Candidatus_Anammoximicrobium	1	0	3	0	0.774597	0	16.6096	0.179712
Anderseniella	2.4	0	15.3	0	1.74929	0	17.8727	0.179712
DEV008	4	0	38	0	2.75681	0	18.6096	0.179712
Synechococcus_PCC-7902	0	0.6	0	0.8	0	0.4	-15.8727	0.179712
Tessaracoccus	2.8	0	22.7	0	2.13073	0	18.0951	0.179712
Cellulomonas	0	2.2	0	9.2	0	1.35647	-17.7471	0.179712
Aureispira	2	0	15.5	0	1.76068	0	17.6096	0.179712
Lacunisphaera	0.6	0	0.8	0	0.4	0	15.8727	0.179712
Inhella	1.2	0	3.2	0	0.8	0	16.8727	0.179712
Candidatus_Megaira	1.6	0	9.3	0	1.36382	0	17.2877	0.179712
Phaselicystis	0.6	0	0.8	0	0.4	0	15.8727	0.179712
Amaricoccus	0	1.6	0	9.3	0	1.36382	-17.2877	0.179712
Calothrix_PCC-6303	0	1.8	0	12.2	0	1.56205	-17.4576	0.179712
Palleronia-Pseudomaribius	4	0	62	0	3.52136	0	18.6096	0.179712
Planococcus	2.2	0	15.2	0	1.74356	0	17.7471	0.179712
Aminobacter	0	2.6	0	12.8	0	1.6	-17.9882	0.179712
Ferrovibrio	0	2.2	0	19.2	0	1.95959	-17.7471	0.179712
GWE2-42-42	7.8	0	114.2	0	4.77912	0	19.5731	0.179712
Kouleothrix	0.6	2	0.8	3.5	0.4	0.83666	-1.73697	0.188667
P3OB-42	2.6	0.2	14.3	0.2	1.69115	0.2	3.70044	0.193816
Exiguobacterium	5.4	0.2	108.8	0.2	4.66476	0.2	4.75489	0.193816
Tissierella	8.4	0.2	258.3	0.2	7.18749	0.2	5.39232	0.193816
WCHB1-32	1.8	0.2	6.2	0.2	1.11355	0.2	3.16993	0.193816
Vibrio	0.8	8.4	1.7	208.3	0.583095	6.45446	-3.39232	0.194511
Roseisolibacter	3.8	1	9.7	1.5	1.39284	0.547723	1.926	0.198829
Neochlamydia	0.8	11.2	0.7	110.7	0.374166	4.70532	-3.80735	0.198829
Tropicimonas	1.6	6.8	1.8	44.2	0.6	2.97321	-2.08746	0.198829
UKL13-1	2.6	5.2	17.8	19.7	1.8868	1.98494	-1	0.200256
Micrococcus	32	5	931.5	28.5	13.6492	2.38747	2.67807	0.204501
Rothia	17.8	4.4	712.7	59.3	11.939	3.44384	2.0163	0.204501
Alcanivorax	25	2.8	1364	1.7	16.5167	0.583095	3.15843	0.205903
Shinella	9.6	20.6	75.3	101.3	3.88072	4.50111	-1.10154	0.20869
Arenimonas	32.8	14.4	340.7	188.3	8.2547	6.13677	1.18763	0.20869
Steroidobacteraceae_uncultured	134	56.2	15639.5	4061.7	55.9276	28.5016	1.25359	0.222222
Romboutsia	67.4	3.2	7944.3	5.7	39.8605	1.06771	4.3966	0.222222
SWB02	9.4	0.8	158.3	1.7	5.62672	0.583095	3.55459	0.229754
RBG-16-58-14	0.2	0.8	0.2	0.7	0.2	0.374166	-2	0.231998
Prosthecobacter	0.2	0.8	0.2	0.7	0.2	0.374166	-2	0.231998
Sphingoaurantiacus	2.6	0.2	22.3	0.2	2.11187	0.2	3.70044	0.231998
Desulfocapsaceae_uncultured	0.8	0.2	0.7	0.2	0.374166	0.2	2	0.231998
Pir4_lineage	0.2	0.8	0.2	0.7	0.2	0.374166	-2	0.231998
Ferritrophicum	2.2	0.2	14.7	0.2	1.71464	0.2	3.45943	0.231998
Lachnoclostridium	0.2	0.8	0.2	0.7	0.2	0.374166	-2	0.231998
Roseburia	10.4	0.2	490.3	0.2	9.90252	0.2	5.70044	0.231998
Lawsonella	12.2	1	464.2	5	9.63535	1	3.60881	0.239317
Oikopleura	6.4	1	79.3	5	3.98246	1	2.67807	0.239317
Pleomorphomonadaceae_uncultured	0.4	4	0.8	25.5	0.4	2.25832	-3.32193	0.239317
Methyloversatilis	5.4	0.8	60.8	3.2	3.48712	0.8	2.75489	0.239317
Stenotrophomonas	16.6	7.8	227.3	37.2	6.7424	2.72764	1.08964	0.243321
Chitinophagaceae_uncultured	2.4	6.2	5.3	30.2	1.02956	2.45764	-1.36923	0.243321
Novosphingobium	30.8	7.2	2254.7	61.2	21.2353	3.49857	2.09686	0.246252
Gaiella	12.8	3.8	143.7	18.7	5.36097	1.93391	1.75207	0.247706
Actinomyces	39.8	3.8	5013.7	13.2	31.6661	1.62481	3.3887	0.247706
Dinghuibacter	40.2	14.2	3381.2	345.7	26.0046	8.31505	1.5013	0.249153
Bacillus	26.6	112.4	147.3	13686.3	5.42771	52.3188	-2.07914	0.249153
Micropepsaceae_uncultured	0.4	1.4	0.3	1.8	0.244949	0.6	-1.80735	0.261889
Desulfobulbaceae_uncultured	4	0.4	22	0.3	2.09762	0.244949	3.32193	0.263552
Micromonospora	0.4	21.2	0.3	871.7	0.244949	13.2038	-5.72792	0.263552
Angustibacter	0.2	0.6	0.2	0.3	0.2	0.244949	-1.58496	0.270344
Azospira	2	1	1.5	2	0.547723	0.632456	1	0.282745
Veillonella	9	1	138.5	1.5	5.26308	0.547723	3.16993	0.284284
Bauldia	11.2	1.6	162.2	2.8	5.69561	0.748331	2.80735	0.287333
Blastopirellula	3	7.8	26	22.7	2.28035	2.13073	-1.37851	0.288844
Kineosporia	43	56.8	2697.5	3184.7	23.2271	25.2377	-0.401554	0.294802
Ellin6067	28.4	15.2	420.8	130.2	9.17388	5.10294	0.90182	0.294802
Rhodocyclaceae_uncultured	14	43.8	103.5	1647.7	4.54973	18.1532	-1.6455	0.294802
Phreatobacter	131	325	16396	141520	57.2643	168.238	-1.31087	0.309524
Streptococcus	348.2	28.6	448321	511.3	299.44	10.1124	3.60583	0.309524
Cupriavidus	174	117.4	4728	6139.8	30.7506	35.0423	0.567655	0.309524
Brachybacterium	6.4	0.6	112.3	0.8	4.7392	0.4	3.41504	0.314305
Burkholderia-Caballeronia-Paraburkholderia	3.2	0.8	16.7	1.2	1.82757	0.489898	2	0.328972
Rikenellaceae_uncultured	12	1.2	263	1.7	7.25259	0.583095	3.32193	0.330547
Caulobacter	12.2	2.4	259.2	11.3	7.2	1.50333	2.34577	0.332112
JGI_0001001-H03	5.4	4.6	132.8	14.8	5.15364	1.72047	0.231326	0.332112
Quadrisphaera	4.4	3.4	58.3	5.3	3.41467	1.02956	0.371969	0.339783
Pedosphaeraceae_uncultured	0.4	1.4	0.8	4.3	0.4	0.927362	-1.80735	0.344659
Neisseria	2.6	0.8	13.8	3.2	1.66132	0.8	1.70044	0.344659
Rhizorhapis	2.2	0.4	14.7	0.8	1.71464	0.4	2.45943	0.344659
Stenotrophobacter	2.6	0.8	22.3	3.2	2.11187	0.8	1.70044	0.344659
Syntrophobacter	8.2	1.4	227.2	9.8	6.74092	1.4	2.5502	0.346522
Haemophilus	1.6	0.8	4.3	3.2	0.927362	0.8	1	0.346522
Chroococcopsis	0.4	1.4	0.3	2.3	0.244949	0.678233	-1.80735	0.364346
Chthonobacter	2.8	0.6	17.2	0.8	1.85472	0.4	2.22239	0.366053
Aquabacterium	1.8	0.4	4.7	0.3	0.969536	0.244949	2.16993	0.366053
Arcobacter	6	1.4	138	6.8	5.25357	1.16619	2.09954	0.372748
Sulfuritalea	2.6	0.8	7.8	1.7	1.249	0.583095	1.70044	0.372748
Coxiella	0.8	7.6	0.7	140.3	0.374166	5.29717	-3.24793	0.382418
Janibacter	2.2	4.2	15.2	37.7	1.74356	2.74591	-0.932886	0.387094
Rhodopseudomonas	1.2	6.8	1.7	54.7	0.583095	3.30757	-2.5025	0.388629
Dongia	1.4	3.4	2.8	12.3	0.748331	1.56844	-1.28011	0.394663
Kineosporiaceae_uncultured	87.2	3.6	34823.2	14.3	83.4544	1.69115	4.59826	0.397615
Hungateiclostridiaceae_uncultured	12	6.6	279	144.3	7.46994	5.37215	0.862496	0.399075
Sphingopyxis	19.4	1.8	592.8	2.7	10.8885	0.734847	3.42999	0.399075
Tetrasphaera	23.4	4.2	1170.8	21.2	15.3023	2.05913	2.47805	0.401965
Aetherobacter	0.8	0.4	0.7	0.8	0.374166	0.4	1	0.406483
Dielma	85.8	964.8	2832.2	3.64855e+06	23.8	854.23	-3.49118	0.420635
Simkaniaceae_uncultured	0	0.4	0	0.8	0	0.4	-15.2877	0.423711
Tepidisphaera	1.6	0	12.8	0	1.6	0	17.2877	0.423711
HSB_OF53-F07	0.2	0	0.2	0	0.2	0	14.2877	0.423711
Alkanindiges	0	0.2	0	0.2	0	0.2	-14.2877	0.423711
Pseudorhizobium	0	2.6	0	33.8	0	2.6	-17.9882	0.423711
Parabacteroides	0	0.2	0	0.2	0	0.2	-14.2877	0.423711
Ktedonobacteraceae_uncultured	0	0.2	0	0.2	0	0.2	-14.2877	0.423711
Geothermobacter	0.2	0	0.2	0	0.2	0	14.2877	0.423711
Cnuella	0	0.2	0	0.2	0	0.2	-14.2877	0.423711
Geobacillus	0	0.4	0	0.8	0	0.4	-15.2877	0.423711
Granulicatella	0.2	0	0.2	0	0.2	0	14.2877	0.423711
Collinsella	0	1.4	0	9.8	0	1.4	-17.0951	0.423711
Fluviicola	0	0.6	0	1.8	0	0.6	-15.8727	0.423711
Woeseia	0	0.8	0	3.2	0	0.8	-16.2877	0.423711
Planctopirus	0	1.6	0	12.8	0	1.6	-17.2877	0.423711
Pelomonas	0.8	0	3.2	0	0.8	0	16.2877	0.423711
Rahnella1	0	0.2	0	0.2	0	0.2	-14.2877	0.423711
Williamsia	0.4	0	0.8	0	0.4	0	15.2877	0.423711
Peptococcaceae_uncultured	0	0.4	0	0.8	0	0.4	-15.2877	0.423711
OM27_clade	7.8	0	304.2	0	7.8	0	19.5731	0.423711
Candidimonas	0.8	0	3.2	0	0.8	0	16.2877	0.423711
Phenylobacterium	0.6	0	1.8	0	0.6	0	15.8727	0.423711
Enterobacter	0.2	0	0.2	0	0.2	0	14.2877	0.423711
Flavobacteriaceae_uncultured	3.6	0	64.8	0	3.6	0	18.4576	0.423711
Rhodobacteraceae_uncultured	1	0	5	0	1	0	16.6096	0.423711
Marivirga	0	2.8	0	39.2	0	2.8	-18.0951	0.423711
Sandaracinobacter	0.2	0	0.2	0	0.2	0	14.2877	0.423711
Spirosoma	0	1.6	0	12.8	0	1.6	-17.2877	0.423711
Alloprevotella	0	1	0	5	0	1	-16.6096	0.423711
Oligoflexus	3.2	0	51.2	0	3.2	0	18.2877	0.423711
Glutamicibacter	0.2	0	0.2	0	0.2	0	14.2877	0.423711
Parasutterella	0.2	0	0.2	0	0.2	0	14.2877	0.423711
Peredibacter	2.8	0	39.2	0	2.8	0	18.0951	0.423711
Ornithinimicrobium	0.8	0	3.2	0	0.8	0	16.2877	0.423711
Methylocaldum	0	0.4	0	0.8	0	0.4	-15.2877	0.423711
Methanosarcina	0	0.8	0	3.2	0	0.8	-16.2877	0.423711
Spirosomaceae_uncultured	0	0.2	0	0.2	0	0.2	-14.2877	0.423711
Faecalibaculum	0	0.4	0	0.8	0	0.4	-15.2877	0.423711
Scardovia	1	0	5	0	1	0	16.6096	0.423711
Occallatibacter	0.2	0	0.2	0	0.2	0	14.2877	0.423711
Acetobacterium	1.8	0	16.2	0	1.8	0	17.4576	0.423711
Denitratisoma	0.2	0	0.2	0	0.2	0	14.2877	0.423711
Aureimonas	0.2	0	0.2	0	0.2	0	14.2877	0.423711
MSBL7	1.8	0	16.2	0	1.8	0	17.4576	0.423711
UCG-005	0	0.2	0	0.2	0	0.2	-14.2877	0.423711
Mariniradius	0	3.8	0	72.2	0	3.8	-18.5356	0.423711
Raineya	0.2	0	0.2	0	0.2	0	14.2877	0.423711
Acidicapsa	0	0.2	0	0.2	0	0.2	-14.2877	0.423711
Rubrivirga	4.6	0	105.8	0	4.6	0	18.8113	0.423711
Hungatella	0.2	0	0.2	0	0.2	0	14.2877	0.423711
AKYG587	0	1	0	5	0	1	-16.6096	0.423711
Aquisphaera	0	1	0	5	0	1	-16.6096	0.423711
Rhodovastum	0	1	0	5	0	1	-16.6096	0.423711
Colidextribacter	2.2	0	24.2	0	2.2	0	17.7471	0.423711
Hirschia	0	0.4	0	0.8	0	0.4	-15.2877	0.423711
Opitutus	0	0.2	0	0.2	0	0.2	-14.2877	0.423711
Rickettsiaceae_uncultured	0	0.2	0	0.2	0	0.2	-14.2877	0.423711
Porphyrobacter	0.2	0	0.2	0	0.2	0	14.2877	0.423711
CL500-3	2	0	20	0	2	0	17.6096	0.423711
Silanimonas	0	0.6	0	1.8	0	0.6	-15.8727	0.423711
Candidatus_Methanofastidiosum	0	0.8	0	3.2	0	0.8	-16.2877	0.423711
Anaerostipes	0	0.2	0	0.2	0	0.2	-14.2877	0.423711
Gemmata	0	0.2	0	0.2	0	0.2	-14.2877	0.423711
Natranaerovirga	0.2	0	0.2	0	0.2	0	14.2877	0.423711
Clostridium_sensu_stricto_9	0	0.8	0	3.2	0	0.8	-16.2877	0.423711
Sporocytophaga	0.2	0	0.2	0	0.2	0	14.2877	0.423711
Blastocatellaceae_uncultured	4.8	0	115.2	0	4.8	0	18.8727	0.423711
OLB12	0.2	0	0.2	0	0.2	0	14.2877	0.423711
Pedobacter	0.2	0	0.2	0	0.2	0	14.2877	0.423711
Solitalea	0	0.2	0	0.2	0	0.2	-14.2877	0.423711
Thiocapsa	0.2	0	0.2	0	0.2	0	14.2877	0.423711
Candidatus_Contendobacter	0	0.8	0	3.2	0	0.8	-16.2877	0.423711
Diplorickettsiaceae_uncultured	0.4	0	0.8	0	0.4	0	15.2877	0.423711
Roseiflexaceae_uncultured	0	0.2	0	0.2	0	0.2	-14.2877	0.423711
Kytococcus	0.2	0	0.2	0	0.2	0	14.2877	0.423711
Rurimicrobium	0.2	0	0.2	0	0.2	0	14.2877	0.423711
Sellimonas	2	0	20	0	2	0	17.6096	0.423711
Tyzzerella	0	0.4	0	0.8	0	0.4	-15.2877	0.423711
Nevskia	0.2	0	0.2	0	0.2	0	14.2877	0.423711
Sporomusaceae_uncultured	0	0.2	0	0.2	0	0.2	-14.2877	0.423711
Myroides	0	1.4	0	9.8	0	1.4	-17.0951	0.423711
Psychroglaciecola	0	1	0	5	0	1	-16.6096	0.423711
Hydrotalea	0	0.2	0	0.2	0	0.2	-14.2877	0.423711
Rhodanobacter	0.2	0	0.2	0	0.2	0	14.2877	0.423711
Amphiplicatus	1.4	0	9.8	0	1.4	0	17.0951	0.423711
Prevotella	0.2	0	0.2	0	0.2	0	14.2877	0.423711
Clostridium_sensu_stricto_11	0.4	0	0.8	0	0.4	0	15.2877	0.423711
Caproiciproducens	0	0.2	0	0.2	0	0.2	-14.2877	0.423711
Leptolyngbya_PCC-6306	0	1.4	0	9.8	0	1.4	-17.0951	0.423711
Neomegalonema	0	0.2	0	0.2	0	0.2	-14.2877	0.423711
Candidatus_Udaeobacter	0.2	0	0.2	0	0.2	0	14.2877	0.423711
Prolixibacteraceae_uncultured	0.2	0	0.2	0	0.2	0	14.2877	0.423711
IMCC26207	0.6	5.2	0.8	54.7	0.4	3.30757	-3.11548	0.433848
Methylophaga	9.4	0.8	156.3	1.7	5.59106	0.583095	3.55459	0.433848
Agromyces	6	0.6	92	1.8	4.28952	0.6	3.32193	0.440686
Sulfurovum	7.8	0.2	192.2	0.2	6.2	0.2	5.2854	0.440686
Rubrobacter	6	0.2	152	0.2	5.51362	0.2	4.90689	0.440686
Paenisporosarcina	11.6	0.2	252.8	0.2	7.11056	0.2	5.85798	0.440686
Jatrophihabitans	1	0.2	2	0.2	0.632456	0.2	2.32193	0.440686
Beijerinckiaceae_uncultured	5.8	0.4	63.2	0.8	3.55528	0.4	3.85798	0.440686
Gemmatimonadaceae_uncultured	0.2	5	0.2	50	0.2	3.16228	-4.64386	0.440686
Clostridium_sensu_stricto_13	13.8	1.4	405.2	0.8	9.00222	0.4	3.30117	0.440686
Desulfatirhabdium	1.6	2.8	1.8	32.7	0.6	2.55734	-0.807355	0.443194
Pajaroellobacter	0.8	1.4	0.7	1.3	0.374166	0.509902	-0.807355	0.443194
Pseudoxanthomonas	2.8	7.2	13.2	241.7	1.62481	6.9527	-1.36257	0.444707
Methylocystis	1.8	2.8	6.2	9.2	1.11355	1.35647	-0.63743	0.444707
Limnobacter	2.2	5.8	1.7	128.2	0.583095	5.0636	-1.39855	0.452099
Christensenellaceae_R-7_group	40.4	5	3899.8	27.5	27.9278	2.34521	3.01436	0.460597
Cutibacterium	48.6	37	281.3	601.5	7.50067	10.9681	0.393431	0.463344
Proteus	0.6	9.8	0.3	480.2	0.244949	9.8	-4.02975	0.473289
Ahniella	1.8	1.2	16.2	1.7	1.8	0.583095	0.584963	0.480177
Pseudoalteromonas	0.4	1	0.3	1.5	0.244949	0.547723	-1.32193	0.488422
Rheinheimera	1.8	0.4	8.7	0.3	1.31909	0.244949	2.16993	0.488422
Sediminibacterium	3.6	1.4	23.3	6.8	2.1587	1.16619	1.36257	0.500844
Methanobacterium	0.8	3.2	1.2	25.7	0.489898	2.26716	-2	0.502335
Serratia	4.8	1.4	55.7	2.3	3.33766	0.678233	1.77761	0.516548
Fodinibacter	0.2	1.2	0.2	4.7	0.2	0.969536	-2.58496	0.518605
hgcI_clade	0.2	4	0.2	70.5	0.2	3.755	-4.32193	0.518605
Nakamurella	2.4	0.2	23.3	0.2	2.1587	0.2	3.58496	0.518605
Aggregatibacter	1.8	0.2	12.2	0.2	1.56205	0.2	3.16993	0.518605
Noviherbaspirillum	0.2	0.6	0.2	0.8	0.2	0.4	-1.58496	0.518605
Empedobacter	2	0.2	15.5	0.2	1.76068	0.2	3.32193	0.518605
Pseudolabrys	0.2	0.6	0.2	0.8	0.2	0.4	-1.58496	0.518605
Acidaminococcaceae_uncultured	0.6	1.4	1.8	3.8	0.6	0.87178	-1.22239	0.518605
Methylophilus	0.6	0.2	0.8	0.2	0.4	0.2	1.58496	0.518605
Barnesiellaceae_uncultured	1	2.4	1	7.8	0.447214	1.249	-1.26303	0.519249
Marinobacter	10.4	6	298.3	115.5	7.72399	4.80625	0.793549	0.523217
Aquicella	1.4	3	1.3	10	0.509902	1.41421	-1.09954	0.523217
[Eubacterium]_brachy_group	3.6	12.2	18.8	449.7	1.93907	9.48367	-1.76081	0.524518
FukuN57	42	10.6	1682.5	22.8	18.3439	2.13542	1.98633	0.525809
Reyranellaceae_uncultured	6	11.4	85.5	81.8	4.13521	4.04475	-0.925999	0.527089
Elizabethkingia	10	8	86	105.5	4.14729	4.59347	0.321928	0.527089
Pedomicrobium	63.6	32.4	10977.3	489.8	46.8557	9.89747	0.973033	0.529619
Methylobacterium-Methylorubrum	76.4	24.4	11326.8	357.3	47.5958	8.4534	1.64669	0.529619
Caldilineaceae_uncultured	84.8	95.4	16059.2	5870.8	56.6731	34.266	-0.169925	0.529619
Rhizobiales_Incertae_Sedis_uncultured	373.2	829.6	147489	909715	171.749	426.548	-1.15247	0.547619
SM1A02	1.6	1	4.3	3	0.927362	0.774597	0.678072	0.57615
Christensenellaceae_uncultured	2.6	2	17.8	15.5	1.8868	1.76068	0.378512	0.57615
Microcystis_PCC-7914	7	0.6	181.5	0.3	6.02495	0.244949	3.54432	0.577469
Methyloligellaceae_uncultured	3.8	1.4	15.7	0.8	1.772	0.4	1.44057	0.587594
Emticicia	1.2	4.4	1.7	39.3	0.583095	2.80357	-1.87447	0.588809
Terrimonas	4.8	3	26.7	20.5	2.31084	2.02485	0.678072	0.595883
Microscillaceae_uncultured	10.6	7	158.8	112	5.6356	4.73286	0.598637	0.595883
Schlegelella	18.8	8.6	406.7	50.3	9.01887	3.17175	1.12832	0.599286
OM60(NOR5)_clade	13.4	10.2	187.3	131.2	6.12046	5.1225	0.393664	0.599286
Microbacterium	10	11	218	67.5	6.60303	3.67423	-0.137504	0.599286
Hyphomicrobium	819.8	479.2	1.898e+06	161652	616.118	179.806	0.774644	0.600402
Nordella	14.2	4.6	270.7	19.3	7.35799	1.96469	1.62619	0.600402
Blastocatella	29.6	15.6	1226.3	264.3	15.6608	7.27049	0.924051	0.600402
Rhodospirillaceae_uncultured	0.4	0.2	0.3	0.2	0.244949	0.2	1	0.600471
Rubritaleaceae_uncultured	0.4	0.8	0.8	1.2	0.4	0.489898	-1	0.600471
[Clostridium]_innocuum_group	8	0.6	300.5	1.8	7.75242	0.6	3.73697	0.607236
TPD-58	4.2	0.6	78.2	1.8	3.95474	0.6	2.80735	0.607236
Phaeodactylibacter	0.4	1	0.8	3	0.4	0.774597	-1.32193	0.607236
Azorhizobium	1.4	0.4	6.8	0.8	1.16619	0.4	1.80735	0.607236
Rhodopirellula	0.6	1	1.8	3	0.6	0.774597	-0.736966	0.607236
Subgroup_23	2	0.4	15.5	0.8	1.76068	0.4	2.32193	0.607236
Ensifer	0.4	2	0.8	15.5	0.4	1.76068	-2.32193	0.607236
Nesterenkonia	2.4	0.4	23.3	0.8	2.1587	0.4	2.58496	0.607236
Candidatus_Protochlamydia	4.4	0.4	86.3	0.8	4.15452	0.4	3.45943	0.607236
Fictibacillus	4.4	0.6	86.3	1.8	4.15452	0.6	2.87447	0.607236
Luteimonas	0.6	1.2	0.8	2.7	0.4	0.734847	-1	0.651308
Roseiarcus	1.8	1	5.7	1.5	1.06771	0.547723	0.847997	0.651308
Cyanobium_PCC-6307	5.2	4.8	111.2	31.7	4.71593	2.51794	0.115477	0.655836
Lacibacter	4.2	3.4	34.2	49.8	2.61534	3.15595	0.304855	0.655836
Aeromicrobium	0.8	4.2	0.7	30.2	0.374166	2.45764	-2.39232	0.662311
Methylotenera	5	0.8	43	0.7	2.93258	0.374166	2.64386	0.662311
Aerococcus	10.8	1	325.7	1.5	8.07094	0.547723	3.43296	0.662311
Sanguibacter	0.8	7.4	0.7	143.8	0.374166	5.36284	-3.20945	0.662311
Chthoniobacter	5.4	1.4	56.3	4.3	3.35559	0.927362	1.94753	0.662311
Flavonifractor	11.8	1.8	509.2	4.2	10.0916	0.916515	2.71272	0.665414
Rubinisphaeraceae_uncultured	7.2	2.6	93.2	10.3	4.31741	1.43527	1.46949	0.66643
Truepera	9.6	1.4	349.8	2.8	8.36421	0.748331	2.77761	0.668434
alphaI_cluster	4.4	9	16.8	113.5	1.83303	4.76445	-1.03242	0.671373
Desulfobacca	3.4	23.2	0.3	781.7	0.244949	12.5036	-2.77052	0.671373
Streptomyces	6	40.6	53.5	7180.8	3.27109	37.8967	-2.75845	0.671373
CL500-29_marine_group	46.4	6.2	2432.3	8.2	22.0558	1.28062	2.90378	0.67329
Staphylococcus	54.2	62	5157.7	4477	32.1176	29.9232	-0.193975	0.675174
Meiothermus	36	45.4	1020.5	4438.8	14.2864	29.7953	-0.334695	0.675174
Bifidobacterium	342.6	22.8	522873	289.7	323.38	7.61183	3.90942	0.690476
Rhodobacter	954	332.2	1396306	34058.2	528.452	82.5327	1.52194	0.690476
Luteolibacter	157.4	353.4	3118.3	109733	24.9732	148.144	-1.16687	0.690476
Acinetobacter	970.2	2419.4	161993	1.43317e+07	179.996	1693.03	-1.3183	0.690476
Legionella	33.2	49.2	2950.7	1931.7	24.2928	19.6555	-0.567475	0.690476
Sutterellaceae_uncultured	145.6	112.6	10173.8	5029.3	45.1083	31.7153	0.370804	0.690476
Dechloromonas	61	153.8	4202.5	66338.2	28.9914	115.185	-1.33417	0.690476
Devosia	27	8.6	1504.5	68.3	17.3465	3.69594	1.65055	0.690476
Granulicella	0.6	0.4	0.8	0.8	0.4	0.4	0.584963	0.698535
Ellin516	0.4	0.6	0.8	0.8	0.4	0.4	-0.584963	0.698535
Sulfurimonas	0.4	0.6	0.8	0.8	0.4	0.4	-0.584963	0.698535
ADurb.Bin063-1	0.8	0.6	1.7	1.8	0.583095	0.6	0.415037	0.698535
Candidatus_Jidaibacter	0.4	1.4	0.3	3.8	0.244949	0.87178	-1.80735	0.723058
Marivita	5.6	0.4	76.8	0.3	3.91918	0.244949	3.80735	0.723058
Leptothrix	0.4	1.2	0.3	3.2	0.244949	0.8	-1.58496	0.723058
Erythrobacter	2.2	0.4	15.2	0.3	1.74356	0.244949	2.45943	0.723058
Atopostipes	10.2	0.6	448.2	0.8	9.46784	0.4	4.08746	0.724082
Aliihoeflea	6.2	1.8	177.2	4.2	5.95315	0.916515	1.78427	0.736433
AAP99	0.8	1	1.7	1	0.583095	0.447214	-0.321928	0.736433
Syntrophobacteraceae_uncultured	2	8.2	12	278.2	1.54919	7.45922	-2.03562	0.737316
Micavibrionaceae_uncultured	2.4	1.2	23.3	1.7	2.1587	0.583095	1	0.737316
Desulfovibrio	1.4	32.8	2.3	2054.7	0.678233	20.2717	-4.5502	0.744882
Ideonella	1	6.4	1	90.3	0.447214	4.24971	-2.67807	0.744882
Longivirga	10.4	2.6	218.3	10.3	6.60757	1.43527	2	0.745683
Limnohabitans	6.4	3.4	126.8	10.3	5.03587	1.43527	0.912537	0.746476
Rubellimicrobium	11.4	5	443.8	64	9.42125	3.57771	1.18903	0.747262
Paenibacillus	8.8	4.2	107.7	26.7	4.64112	2.31084	1.06711	0.75183
Pseudorhodoplanes	6.4	6	71.3	22.5	3.77624	2.12132	0.0931094	0.75183
Nocardioides	547.2	119	739025	11639.5	384.454	48.2483	2.20111	0.753298
Sva0081_sediment_group	29	24.6	727.5	990.3	12.0623	14.0734	0.237395	0.753298
Aridibacter	3.2	0.4	51.2	0.3	3.2	0.244949	3	0.796253
Stomatobaculum	0.4	0.4	0.8	0.3	0.4	0.244949	0	0.796253
Azotobacter	1.8	0.4	16.2	0.3	1.8	0.244949	2.16993	0.796253
Pseudoxanthobacter	4.4	0.8	96.8	1.2	4.4	0.489898	2.45943	0.796253
Gemmobacter	5	0.4	125	0.3	5	0.244949	3.64386	0.796253
BD1-7_clade	0.8	0.4	3.2	0.3	0.8	0.244949	1	0.796253
Ramlibacter	4.4	0.4	96.8	0.3	4.4	0.244949	3.45943	0.796253
Desulfatiglans	0.8	2	1.7	20	0.583095	2	-1.32193	0.79717
Rhodanobacteraceae_uncultured	1	1.6	3	12.8	0.774597	1.6	-0.678072	0.79717
Actibacter	1.2	0.8	7.2	1.7	1.2	0.583095	0.584963	0.79717
Faecalitalea	9.8	0.6	480.2	0.8	9.8	0.4	4.02975	0.79717
[Desulfobacterium]_catecholicum_group	3.4	1	57.8	3	3.4	0.774597	1.76553	0.79717
Dermacoccus	13.6	0.6	858.8	0.8	13.1057	0.4	4.5025	0.813239
Limibaculum	23.6	0.6	2668.3	0.3	23.1011	0.244949	5.29768	0.817361
Marmoricola	0.8	0.8	0.7	1.7	0.374166	0.583095	0	0.821222
Cytophaga	0.8	3.4	0.7	49.8	0.374166	3.15595	-2.08746	0.821222
Microvirga	5.4	3.4	120.3	35.3	4.9051	2.65707	0.667425	0.821222
Dietzia	15.8	1.6	1209.2	6.3	15.5512	1.1225	3.30378	0.821222
Fusobacterium	0.8	3.6	0.7	56.3	0.374166	3.35559	-2.16993	0.821222
Paludibacter	0.8	7.4	0.2	191.8	0.2	6.19355	-3.20945	0.821222
Terrisporobacter	3.6	0.8	48.3	1.2	3.10805	0.489898	2.16993	0.822456
Sutterella	0.8	2	1.2	11.5	0.489898	1.51658	-1.32193	0.822456
Shewanella	1.2	2.2	2.7	8.2	0.734847	1.28062	-0.874469	0.822456
Syntrophus	1.2	5	3.2	101.5	0.8	4.50555	-2.05889	0.823063
Fimbriiglobus	3.4	4	42.3	32	2.90861	2.52982	-0.234465	0.823063
Ilumatobacteraceae_uncultured	10	3	451.5	17	9.50263	1.84391	1.73697	0.823063
Anaerolinea	3.2	1.4	30.7	4.3	2.4779	0.927362	1.19265	0.827147
Lactococcus	2.2	2.8	4.7	21.7	0.969536	2.08327	-0.347923	0.828812
Microtrichaceae_uncultured	55.4	5.4	12708.3	0.8	50.4149	0.4	3.35885	0.829357
Bryobacter	1.6	1.8	3.3	2.7	0.812404	0.734847	-0.169925	0.829357
Akkermansia	95.6	5	43112.3	10.5	92.8572	1.44914	4.25701	0.830431
Halomonas	6.4	5.8	135.3	49.7	5.20192	3.15278	0.142019	0.830431
Gordonia	4.2	4.2	16.7	6.7	1.82757	1.15758	0	0.831484
Pseudonocardia	8	5.4	151.5	42.3	5.50454	2.90861	0.567041	0.832004
SH-PL14	4.4	3.2	31.3	5.2	2.502	1.0198	0.459432	0.832004
Xanthobacteraceae_uncultured	20.8	17.2	1331.2	404.7	16.3169	8.99667	0.274175	0.833029
Brevundimonas	26.2	17.6	993.2	222.8	14.094	6.67533	0.573991	0.834035
Zoogloea	23.2	6.8	1761.7	62.7	18.7707	3.54119	1.77052	0.834035
Acidovorax	28.6	28.8	72.8	462.7	3.81576	9.61977	-0.0100537	0.834035
Escherichia-Shigella	560.6	175.4	821820	11186.3	405.418	47.2997	1.67632	0.84127
Rhizobiaceae_uncultured	379.2	322.4	199871	76059.3	199.935	123.336	0.234107	0.84127
Epulopiscium	266.2	179.6	64295.7	11905.3	113.398	48.7961	0.567723	0.84127
Saprospiraceae_uncultured	20.4	19.6	208.8	437.8	6.4622	9.35735	0.0577155	0.84127
Mycobacterium	35	24.2	1003.5	96.2	14.1669	4.38634	0.532348	0.84127
Brevibacillus	14.8	108.6	196.7	52419.3	6.27216	102.391	-2.87536	0.84127
Aeromonas	46.6	42.6	281.8	103.3	7.50733	4.54533	0.129477	0.84127
Desulfobulbus	0.4	3	0.3	38	0.244949	2.75681	-2.90689	0.904861
Aerosphaera	0.4	9	0.3	383	0.244949	8.75214	-4.49185	0.904861
Spirochaeta	0.4	2.8	0.3	32.7	0.244949	2.55734	-2.80735	0.904861
Piscinibacter	0.8	1.6	1.2	6.8	0.489898	1.16619	-1	0.904861
Enterococcus	3.6	1.4	28.8	0.8	2.4	0.4	1.36257	0.905969
Cobetia	0.8	0.6	1.7	0.3	0.583095	0.244949	0.415037	0.908073
Delftia	2.4	1.6	11.3	1.8	1.50333	0.6	0.584963	0.913627
Tepidimonas	6.4	3.2	133.8	24.7	5.17301	2.22261	1	0.913906
Chitinibacter	2	4	1	27.5	0.447214	2.34521	-1	0.915266
TC1	6.2	6.4	79.2	110.3	3.97995	4.69681	-0.0458037	0.91553
Rhodoferax	7.2	10.6	80.2	163.3	4.005	5.71489	-0.557995	0.916051
Gemmataceae_uncultured	24.6	30.6	1408.3	1134.3	16.7827	15.0619	-0.314873	0.916051
Erysipelothrix	11.2	18.8	190.7	1140.7	6.17576	15.1043	-0.747234	0.916308
Pirellulaceae_uncultured	11.8	5.4	299.2	19.3	7.73563	1.96469	1.12776	0.916308
Sumerlaea	27.2	16.2	1601.7	236.2	17.898	6.87314	0.747613	0.916563
Blastococcus	14.6	34.6	124.3	3069.3	4.98598	24.7762	-1.2448	0.916563
Moraxella	3.2	0.4	51.2	0.8	3.2	0.4	3	1
Geodermatophilus	2.8	0.2	39.2	0.2	2.8	0.2	3.80735	1
Hyphomicrobiaceae_uncultured	30.2	13.2	2200.7	101.7	20.9795	4.50999	1.19401	1
Geobacter	1.6	0.2	12.8	0.2	1.6	0.2	3	1
Candidatus_Solibacter	2.6	2.2	10.8	5.2	1.46969	1.0198	0.241008	1
Macrococcus	3	0.2	45	0.2	3	0.2	3.90689	1
Vagococcus	0.4	1.2	0.8	7.2	0.4	1.2	-1.58496	1
Desulfomonile	9.4	93.6	62.3	34710.3	3.52987	83.319	-3.31578	1
Moheibacter	8.4	3.4	125.3	23.8	5.006	2.18174	1.30485	1
Sphingobacterium	0.8	0.2	3.2	0.2	0.8	0.2	2	1
Arenicellaceae_uncultured	1.2	1.6	3.2	9.3	0.8	1.36382	-0.415037	1
Hydrogenobacter	1.6	0.2	12.8	0.2	1.6	0.2	3	1
Mucilaginibacter	0.8	0.6	1.2	0.3	0.489898	0.244949	0.415037	1
Anaerovorax	2.2	0.4	24.2	0.8	2.2	0.4	2.45943	1
Microlunatus	3.2	0.4	51.2	0.8	3.2	0.4	3	1
Desulfarculaceae_uncultured	0.2	2.6	0.2	33.8	0.2	2.6	-3.70044	1
Singulisphaera	0.2	1.6	0.2	12.8	0.2	1.6	-3	1
Defluviicoccus	6.6	4.8	114.3	64.2	4.78121	3.58329	0.459432	1
Pirellula	23.4	22.2	1018.8	737.7	14.2745	12.1466	0.0759489	1
Idiomarina	0.2	3	0.2	45	0.2	3	-3.90689	1
Nitrospira	109.4	16.4	48428.3	116.8	98.4158	4.83322	2.73785	1
Rikenellaceae_RC9_gut_group	0.2	6.2	0.2	192.2	0.2	6.2	-4.9542	1
Flavihumibacter	16.2	14	140.2	58.5	5.29528	3.42053	0.210567	1
Fodinicurvataceae_uncultured	0.4	1	0.8	5	0.4	1	-1.32193	1
Caulobacteraceae_uncultured	0.2	0.2	0.2	0.2	0.2	0.2	0	1
Bradyrhizobium	16.4	11.4	244.3	31.3	6.98999	2.502	0.524662	1
Stappia	1	0.4	5	0.8	1	0.4	1.32193	1
Comamonas	181.2	171.4	26238.2	15569.3	72.4406	55.802	0.0802158	1
Peptoniphilus	0.2	0.8	0.2	3.2	0.2	0.8	-2	1
Aurantimonas	5.4	0.2	145.8	0.2	5.4	0.2	4.75489	1
Runella	3.2	1.8	36.7	8.7	2.70924	1.31909	0.830075	1
Candidatus_Obscuribacter	0.2	0.2	0.2	0.2	0.2	0.2	0	1
Sulfurisoma	4.4	0.6	40.8	0.3	2.85657	0.244949	2.87447	1
Lacihabitans	2.2	0.2	24.2	0.2	2.2	0.2	3.45943	1
Erysipelatoclostridium	2	0.2	20	0.2	2	0.2	3.32193	1
LD29	3.2	3.4	24.7	24.3	2.22261	2.20454	-0.0874628	1
MND1	3.4	2.4	31.8	12.8	2.5219	1.6	0.5025	1
NK4A214_group	3	0.2	45	0.2	3	0.2	3.90689	1
Dubosiella	0.4	0.4	0.3	0.3	0.244949	0.244949	0	1
Candidatus_Alysiosphaera	16.4	4.2	604.3	16.2	10.9936	1.8	1.96523	1
Tabrizicola	6	3.4	138	14.3	5.25357	1.69115	0.819428	1
Puia	0.2	0.4	0.2	0.8	0.2	0.4	-1	1
Iamia	18.2	4.4	1566.7	52.3	17.7014	3.23419	2.04836	1
Serinicoccus	3.8	0.2	72.2	0.2	3.8	0.2	4.24793	1
Psychromonas	3.8	7.8	10.2	170.7	1.42829	5.84294	-1.03747	1
Chryseolinea	0.2	0.8	0.2	3.2	0.2	0.8	-2	1
Chitinilyticum	3.6	34.8	13.8	4699.7	1.66132	30.6584	-3.27302	1
Rubritepida	2.8	0.4	39.2	0.8	2.8	0.4	2.80735	1
Aestuariimicrobium	1.8	3.2	16.2	51.2	1.8	3.2	-0.830075	1
Labrys	0.2	0.4	0.2	0.8	0.2	0.4	-1	1
Thauera	0.2	1.6	0.2	12.8	0.2	1.6	-3	1
Massilia	7.6	2.6	102.3	4.3	4.52327	0.927362	1.54749	1
Paracaedibacteraceae_uncultured	0.4	1.8	0.8	16.2	0.4	1.8	-2.16993	1
Crenothrix	2.6	0.8	33.8	3.2	2.6	0.8	1.70044	1
Acidothermus	3.6	3.2	6.3	5.2	1.1225	1.0198	0.169925	1
Fulvimarina	1.6	0.2	12.8	0.2	1.6	0.2	3	1
Clostridium_sensu_stricto_1	37.2	22.8	1522.7	169.2	17.4511	5.81722	0.706269	1
Diaphorobacter	9.4	10	76.3	142.5	3.9064	5.33854	-0.0892673	1
Clostridium_sensu_stricto_3	0.2	0.4	0.2	0.8	0.2	0.4	-1	1
Leptolyngbya_ANT.L52.2	0.2	2.8	0.2	39.2	0.2	2.8	-3.80735	1
Polymorphobacter	0.2	1.2	0.2	7.2	0.2	1.2	-2.58496	1
Rhizobacter	10.2	8.8	166.7	56.7	5.77408	3.36749	0.212994	1
Abditibacterium	4	0.2	80	0.2	4	0.2	4.32193	1
Candidatus_Accumulibacter	0.2	0.2	0.2	0.2	0.2	0.2	0	1
Paenarthrobacter	0.4	0.2	0.8	0.2	0.4	0.2	1	1
Deefgea	0.2	1.2	0.2	7.2	0.2	1.2	-2.58496	1
BSV13	4.4	0.2	96.8	0.2	4.4	0.2	4.45943	1
Candidatus_Electronema	14.8	55.8	238.7	9514.7	6.90941	43.6227	-1.91467	1
Paludibaculum	3.4	0.4	57.8	0.8	3.4	0.4	3.08746	1
Syntrophorhabdus	5.2	22	48.7	2002.5	3.1209	20.0125	-2.08092	1
Thiobacillus	0.4	1.2	0.8	7.2	0.4	1.2	-1.58496	1
TM7a	20.8	10.2	850.7	148.7	13.0438	5.45344	1.02801	1
Roseomonas	34	27.4	943.5	372.3	13.7368	8.62902	0.311359	1
Nitratireductor	0.2	0.8	0.2	3.2	0.2	0.8	-2	1
Leptolinea	11.6	5.2	323.3	15.2	8.04114	1.74356	1.15754	1
FukuN18_freshwater_group	0.2	4.8	0.2	115.2	0.2	4.8	-4.58496	1
Friedmanniella	0.2	2.6	0.2	33.8	0.2	2.6	-3.70044	1
Arthrobacter	4.8	0.2	115.2	0.2	4.8	0.2	4.58496	1
Anoxybacillus	0.4	0.2	0.8	0.2	0.4	0.2	1	1
Candidatus_Berkiella	1.8	0.2	16.2	0.2	1.8	0.2	3.16993	1
GOUTA6	0.2	0.2	0.2	0.2	0.2	0.2	0	1
Ruminiclostridium	5.2	0.8	75.2	0.7	3.87814	0.374166	2.70044	1
Clostridium_sensu_stricto_10	0.2	0.2	0.2	0.2	0.2	0.2	0	1
Muricauda	3.4	0.2	57.8	0.2	3.4	0.2	4.08746	1
Thermoanaerobaculum	0.2	0.4	0.2	0.8	0.2	0.4	-1	1
Achromobacter	1	0.6	3	0.8	0.774597	0.4	0.736966	1
Nitrosomonadaceae_uncultured	0	0	0	0	0	0	0	NA
Aurantisolimonas	0	0	0	0	0	0	0	NA
Donghicola	0	0	0	0	0	0	0	NA
Herbaspirillum	0	0	0	0	0	0	0	NA
966-1	0	0	0	0	0	0	0	NA
Pedosphaera	0	0	0	0	0	0	0	NA
Pleurocapsa_PCC-7327	0	0	0	0	0	0	0	NA
Dyadobacter	0	0	0	0	0	0	0	NA
Vogesella	0	0	0	0	0	0	0	NA
Hymenobacter	0	0	0	0	0	0	0	NA
Treponema	0	0	0	0	0	0	0	NA
Candidatus_Koribacter	0	0	0	0	0	0	0	NA
Taibaiella	0	0	0	0	0	0	0	NA
Levilinea	0	0	0	0	0	0	0	NA
Methylacidiphilaceae_uncultured	0	0	0	0	0	0	0	NA
Sideroxydans	0	0	0	0	0	0	0	NA
[Anaerorhabdus]_furcosa_group	0	0	0	0	0	0	0	NA
Turneriella	0	0	0	0	0	0	0	NA
Desulfococcus	0	0	0	0	0	0	0	NA
Haloimpatiens	0	0	0	0	0	0	0	NA
Spirochaetaceae_uncultured	0	0	0	0	0	0	0	NA
Prevotellaceae_NK3B31_group	0	0	0	0	0	0	0	NA
Dysgonomonas	0	0	0	0	0	0	0	NA
Klenkia	0	0	0	0	0	0	0	NA
Nitrosomonas	0	0	0	0	0	0	0	NA
RB41	0	0	0	0	0	0	0	NA
Thalassospira	0	0	0	0	0	0	0	NA
Planktothrix_NIVA-CYA_15	0	0	0	0	0	0	0	NA
Hyphomonadaceae_uncultured	0	0	0	0	0	0	0	NA
Candidatus_Ovatusbacter	0	0	0	0	0	0	0	NA
Amnipila	0	0	0	0	0	0	0	NA
Pseudokineococcus	0	0	0	0	0	0	0	NA
Citrobacter	0	0	0	0	0	0	0	NA
Paeniclostridium	0	0	0	0	0	0	0	NA
Cuspidothrix_LMECYA_163	0	0	0	0	0	0	0	NA
Methylovulum	0	0	0	0	0	0	0	NA
Hydrogenoanaerobacterium	0	0	0	0	0	0	0	NA
F0332	0	0	0	0	0	0	0	NA
Mesorhizobium	0	0	0	0	0	0	0	NA
Alistipes	0	0	0	0	0	0	0	NA
Sulfurifustis	0	0	0	0	0	0	0	NA
Leptospirillum	0	0	0	0	0	0	0	NA
Dehalogenimonas	0	0	0	0	0	0	0	NA
Polynucleobacter	0	0	0	0	0	0	0	NA
Paludibacteraceae_uncultured	0	0	0	0	0	0	0	NA
Dialister	0	0	0	0	0	0	0	NA
Methanobrevibacter	0	0	0	0	0	0	0	NA
Iodobacter	0	0	0	0	0	0	0	NA
Propioniciclava	0	0	0	0	0	0	0	NA
Herminiimonas	0	0	0	0	0	0	0	NA
Anaerofustis	0	0	0	0	0	0	0	NA
Ampullimonas	0	0	0	0	0	0	0	NA
Salana	0	0	0	0	0	0	0	NA
Holophaga	0	0	0	0	0	0	0	NA
Leptotrichia	0	0	0	0	0	0	0	NA
Geobacteraceae_uncultured	0	0	0	0	0	0	0	NA
Aquipuribacter	0	0	0	0	0	0	0	NA
Ardenticatenaceae_uncultured	0	0	0	0	0	0	0	NA
Desulfomicrobium	0	0	0	0	0	0	0	NA
Niabella	0	0	0	0	0	0	0	NA
IheB3-7	0	0	0	0	0	0	0	NA
Georgenia	0	0	0	0	0	0	0	NA
Cephalothrix_SAG_75.79	0	0	0	0	0	0	0	NA
Weissella	0	0	0	0	0	0	0	NA
MSBL3	0	0	0	0	0	0	0	NA
marine_group	0	0	0	0	0	0	0	NA
SH3-11	0	0	0	0	0	0	0	NA
Methylomicrobium	0	0	0	0	0	0	0	NA
RBG-16-49-21	0	0	0	0	0	0	0	NA
Caenimonas	0	0	0	0	0	0	0	NA
Candidatus_Aquiluna	0	0	0	0	0	0	0	NA
Ornatilinea	0	0	0	0	0	0	0	NA
C39	0	0	0	0	0	0	0	NA
Thermus	0	0	0	0	0	0	0	NA
Amoebophilaceae_uncultured	0	0	0	0	0	0	0	NA
Porphyromonas	0	0	0	0	0	0	0	NA
DEV114	0	0	0	0	0	0	0	NA
Paucibacter	0	0	0	0	0	0	0	NA
Beggiatoaceae_uncultured	0	0	0	0	0	0	0	NA
Mucinivorans	0	0	0	0	0	0	0	NA
Phycisphaera	0	0	0	0	0	0	0	NA
Neisseriaceae_uncultured	0	0	0	0	0	0	0	NA
Mizugakiibacter	0	0	0	0	0	0	0	NA
Ruegeria	0	0	0	0	0	0	0	NA
Candidatus_Paracaedibacter	0	0	0	0	0	0	0	NA
Roseococcus	0	0	0	0	0	0	0	NA
Pantoea	0	0	0	0	0	0	0	NA
UCG-012	0	0	0	0	0	0	0	NA
Sarcina	0	0	0	0	0	0	0	NA
Acidaminobacter	0	0	0	0	0	0	0	NA
Fibrobacteraceae_uncultured	0	0	0	0	0	0	0	NA
Planomicrobium	0	0	0	0	0	0	0	NA
JdFR-76	0	0	0	0	0	0	0	NA
Oscillospiraceae_uncultured	0	0	0	0	0	0	0	NA
Geitlerinema_PCC-7105	0	0	0	0	0	0	0	NA
Leuconostoc	0	0	0	0	0	0	0	NA
Chroococcidiopsis_PCC_7203	0	0	0	0	0	0	0	NA
Ruminococcus	0	0	0	0	0	0	0	NA
Clostridium_sensu_stricto_5	0	0	0	0	0	0	0	NA
Propionicicella	0	0	0	0	0	0	0	NA
Parafilimonas	0	0	0	0	0	0	0	NA
Roseimarinus	0	0	0	0	0	0	0	NA
Phascolarctobacterium	0	0	0	0	0	0	0	NA
Gammaproteobacteria_Incertae_Sedis_uncultured	0	0	0	0	0	0	0	NA
Thermincola	0	0	0	0	0	0	0	NA
Streptosporangium	0	0	0	0	0	0	0	NA
Aurantimicrobium	0	0	0	0	0	0	0	NA
Desulfosarcinaceae_uncultured	0	0	0	0	0	0	0	NA
Sporichthya	0	0	0	0	0	0	0	NA
Chromatiaceae_uncultured	0	0	0	0	0	0	0	NA
Magnetospirillum	0	0	0	0	0	0	0	NA
Caedibacter	0	0	0	0	0	0	0	NA
Candidatus_Tenderia	0	0	0	0	0	0	0	NA
Segetibacter	0	0	0	0	0	0	0	NA
Rhodothermaceae_uncultured	0	0	0	0	0	0	0	NA
Lamprocystis	0	0	0	0	0	0	0	NA
pLW-20	0	0	0	0	0	0	0	NA
Anaerovibrio	0	0	0	0	0	0	0	NA
TM7x	0	0	0	0	0	0	0	NA
[Ruminococcus]_gnavus_group	0	0	0	0	0	0	0	NA
Candidatus_Nitrotoga	0	0	0	0	0	0	0	NA
Leifsonia	0	0	0	0	0	0	0	NA
Elsteraceae_uncultured	0	0	0	0	0	0	0	NA
Sandaracinaceae_uncultured	0	0	0	0	0	0	0	NA
Cephaloticoccus	0	0	0	0	0	0	0	NA
Pseudarcicella	0	0	0	0	0	0	0	NA
Sulfuricurvum	0	0	0	0	0	0	0	NA
Chungangia	0	0	0	0	0	0	0	NA
Clostridium_sensu_stricto_12	0	0	0	0	0	0	0	NA
Heliobacteriaceae_uncultured	0	0	0	0	0	0	0	NA
Propionibacteriaceae_uncultured	0	0	0	0	0	0	0	NA
Alkalinema_CENA528	0	0	0	0	0	0	0	NA
