# Supplementary material for: Integration of Transcriptomics and Microbiomics Reveals the Responses of Bellamya aeruginosa to Toxic Cyanobacteria
Source: Toxins (Basel). 2023 Feb 1;15(2):119. doi: 10.3390/toxins15020119 (PMC9958990; doi:10.3390/toxins15020119)
Supplement: Supplementary file 1 [file toxins-15-00119-s001.zip › Supplementary Table S5.xlsx]

## Sheet: Sheet1
Table S4. The abundance ratio of gut microbiota between the G group and the T group predicted the level 3 function.
KEGG pathway	G: mean rel. freq. (%)	G: std. dev. (%)	T: mean rel. freq. (%)	T: std. dev. (%)	p-values (corrected)	Difference between means
Phosphatidylinositol signaling system	0.108997	0.00472231	0.0901997	0.00402437	0.0205403	0.0187972
Carotenoid biosynthesis	0.166092	0.0359821	0.0543698	0.0134512	0.023113	0.111722
Primary immunodeficiency	0.0184981	0.00498741	0.0370349	0.00309327	0.0232543	-0.0185368
Glycine, serine and threonine metabolism	0.7724	0.033196	0.917298	0.0343879	0.0245432	-0.144897
beta-Lactam resistance	0.235507	0.0379684	0.338926	0.0180176	0.0248833	-0.10342
African trypanosomiasis	0.00662949	0.00335084	0.0195728	0.00412136	0.0251198	-0.0129433
Secondary bile acid biosynthesis	0.0509025	0.00409496	0.0400035	0.00153728	0.0257302	0.010899
Chagas disease (American trypanosomiasis)	0.00502654	0.00213625	0.0166397	0.00420798	0.0262638	-0.0116132
Tuberculosis	0.215479	0.0223029	0.15363	0.00925474	0.0262843	0.0618489
Bacterial chemotaxis	0.21637	0.0763975	0.460106	0.0602558	0.0264496	-0.243736
Shigellosis	0.031084	0.0138798	0.071942	0.00828863	0.0266854	-0.040858
Influenza A	0.0185054	0.00824082	0.0368821	0.00412626	0.0277095	-0.0183767
Metabolic pathways	18.042	0.327751	17.1124	0.153561	0.0278172	0.929629
Longevity regulating pathway - worm	0.353325	0.0396566	0.264894	0.0198028	0.0281036	0.0884319
Proteoglycans in cancer	0.0467352	0.00674989	0.0329813	0.0021468	0.0282534	0.0137539
Legionellosis	0.145354	0.0100053	0.168363	0.00629237	0.0282847	-0.0230093
Human cytomegalovirus infection	0.0184805	0.00822548	0.0368291	0.00408984	0.0284065	-0.0183486
Drug metabolism - other enzymes	0.328179	0.00492643	0.351964	0.0111636	0.0285241	-0.0237843
Calcium signaling pathway	0.000166845	4.46734e-05	0.00058199	0.00020657	0.0286563	-0.000415145
Monobactam biosynthesis	0.190428	0.00834033	0.239055	0.0232371	0.028694	-0.0486269
Salmonella infection	0.0212488	0.0101338	0.0478722	0.00889109	0.0287471	-0.0266234
Linoleic acid metabolism	0.0175734	0.00497409	0.00552853	0.00226981	0.0288533	0.0120449
Hepatitis C	0.018492	0.00822535	0.0368651	0.00411445	0.0288888	-0.0183732
Betalain biosynthesis	0.00735676	0.0040915	0.0208505	0.0055805	0.028897	-0.0134938
Glycerophospholipid metabolism	0.341389	0.0413264	0.424546	0.0124258	0.0290315	-0.0831563
Apoptosis	0.0215388	0.00954129	0.0485773	0.00430746	0.0290896	-0.0270385
Thermogenesis	0.0966627	0.0155279	0.130249	0.00738677	0.0290937	-0.0335864
Antifolate resistance	0.12206	0.00658659	0.149772	0.0128927	0.0292495	-0.027712
Plant-pathogen interaction	0.1159	0.00644764	0.142982	0.00810435	0.0293309	-0.0270825
Alzheimer disease	0.0717633	0.0176771	0.109135	0.00819837	0.0293561	-0.0373716
Kaposi sarcoma-associated herpesvirus infection	0.0184715	0.00822298	0.036819	0.00408772	0.0293919	-0.0183476
alpha-Linolenic acid metabolism	0.0110259	0.00566543	0.0256578	0.00344226	0.0294514	-0.0146319
Ethylbenzene degradation	0.0111641	0.00572552	0.0260968	0.00353572	0.0294847	-0.0149327
Photosynthesis	1.06175	0.330332	0.323167	0.073738	0.0295818	0.738587
Steroid biosynthesis	0.0153125	0.00594904	0.00186631	0.00175018	0.0298006	0.0134462
Insulin signaling pathway	0.0744489	0.00666633	0.0471461	0.00460563	0.0298447	0.0273028
Tyrosine metabolism	0.237303	0.0352691	0.312662	0.0180738	0.0298866	-0.0753591
Selenocompound metabolism	0.225148	0.0149597	0.274552	0.0163925	0.0299309	-0.0494042
Small cell lung cancer	0.0184698	0.00822282	0.0368163	0.00408669	0.0299347	-0.0183465
Flagellar assembly	0.224221	0.0920304	0.500317	0.0491899	0.029946	-0.276096
Fatty acid metabolism	0.65074	0.0564254	0.791347	0.0213672	0.0300011	-0.140607
Sulfur relay system	0.305003	0.00493855	0.279217	0.0100809	0.0300017	0.0257856
Pathogenic Escherichia coli infection	0.0545486	0.0093093	0.0771211	0.00245359	0.0302915	-0.0225724
Measles	0.0184753	0.0082202	0.0368139	0.00408303	0.0304989	-0.0183387
Pentose and glucuronate interconversions	0.14096	0.0104896	0.207775	0.0183185	0.0305647	-0.0668151
Insulin resistance	0.0830799	0.00626289	0.0643717	0.0055792	0.0306484	0.0187081
Cysteine and methionine metabolism	0.704465	0.0399013	0.823884	0.0330664	0.030708	-0.119419
N-Glycan biosynthesis	0.056013	0.0116892	0.0229934	0.00390789	0.0307158	0.0330196
Sesquiterpenoid and triterpenoid biosynthesis	0.0312096	0.0116654	0.00377349	0.00346149	0.0309499	0.0274361
Lipoic acid metabolism	0.0881799	0.0108389	0.061627	0.00442568	0.0310823	0.0265529
Hepatitis B	0.0184753	0.0082202	0.0368139	0.00408303	0.0310854	-0.0183387
Cationic antimicrobial peptide (CAMP) resistance	0.195302	0.0328075	0.283756	0.0221471	0.0314323	-0.0884542
Fluid shear stress and atherosclerosis	0.26523	0.0268727	0.202389	0.0123363	0.0316272	0.0628407
Herpes simplex virus 1 infection	0.0184801	0.00822023	0.0368293	0.0040932	0.0316805	-0.0183493
Toxoplasmosis	0.0184557	0.0082119	0.0368092	0.00408069	0.0320176	-0.0183535
Photosynthesis - antenna proteins	0.222671	0.0925629	0.0190793	0.0237475	0.0320679	0.203591
Viral myocarditis	0.0184555	0.0082113	0.0368097	0.00408008	0.0326488	-0.0183541
Porphyrin and chlorophyll metabolism	1.24024	0.125678	0.743071	0.0506548	0.0329063	0.497174
Meiosis - yeast	0.0668212	0.0216942	0.019034	0.00691312	0.0330717	0.0477872
Novobiocin biosynthesis	0.0872073	0.00754119	0.119871	0.0158673	0.0332615	-0.0326636
Human immunodeficiency virus 1 infection	0.0184563	0.00821104	0.036812	0.00408172	0.0333234	-0.0183557
Mineral absorption	0.0525466	0.012944	0.0145374	0.00565292	0.0335794	0.0380092
Type I diabetes mellitus	0.0652542	0.0118438	0.0398114	0.00328293	0.0339385	0.0254428
Ubiquinone and other terpenoid-quinone biosynthesis	0.399066	0.0596949	0.261841	0.028189	0.0340258	0.137225
p53 signaling pathway	0.0184546	0.00821088	0.0368092	0.00408069	0.0340306	-0.0183546
PPAR signaling pathway	0.133325	0.0183599	0.172064	0.010246	0.0344259	-0.0387392
MAPK signaling pathway - plant	0.0759213	0.0062717	0.0895997	0.00231903	0.0345422	-0.0136784
Apoptosis - multiple species	0.0184546	0.00821088	0.0368092	0.00408069	0.0347704	-0.0183546
MicroRNAs in cancer	0.0749066	0.0209702	0.0281628	0.0090637	0.0353561	0.0467439
Colorectal cancer	0.0184546	0.00821088	0.0368092	0.00408069	0.0355431	-0.0183546
Proximal tubule bicarbonate reclamation	0.0315751	0.000556301	0.0283662	0.00167719	0.0361728	0.00320895
Geraniol degradation	0.0516298	0.0281742	0.110593	0.016004	0.0362687	-0.0589633
Epstein-Barr virus infection	0.0184706	0.00820438	0.0368163	0.00408349	0.0363481	-0.0183457
Biosynthesis of unsaturated fatty acids	0.0373362	0.00709456	0.0543668	0.00467777	0.0369597	-0.0170306
Valine, leucine and isoleucine degradation	0.379394	0.113362	0.618793	0.0361786	0.0370329	-0.239398
Basal transcription factors	0.000731569	0.00029686	0.00223511	0.000790167	0.0375142	-0.00150354
Biosynthesis of various secondary metabolites - part 2	0.0439301	0.00440113	0.0659307	0.0114188	0.0376337	-0.0220006
Synthesis and degradation of ketone bodies	0.084203	0.0281423	0.138532	0.0116195	0.0376417	-0.0543292
Vascular smooth muscle contraction	9.75553e-06	2.94878e-06	4.49548e-06	2.89305e-07	0.0377016	5.26005e-06
Lipoarabinomannan (LAM) biosynthesis	0.00267323	0.00109858	0.00710944	0.00225318	0.0378516	-0.00443621
Fatty acid biosynthesis	0.503841	0.0177963	0.564098	0.0285637	0.0379417	-0.060257
Insect hormone biosynthesis	0.0408505	0.00701982	0.0549883	0.00367366	0.0381241	-0.0141378
Longevity regulating pathway - multiple species	0.139188	0.0184035	0.104529	0.00711138	0.0383873	0.0346586
Taurine and hypotaurine metabolism	0.137996	0.00982604	0.119331	0.003989	0.0384697	0.0186649
Ribosome biogenesis in eukaryotes	0.0526601	0.00419737	0.0445046	0.00208218	0.0388504	0.00815556
Glycosphingolipid biosynthesis - globo and isoglobo series	0.0106251	0.00265483	0.0368445	0.0148141	0.0391263	-0.0262195
Carbon fixation in photosynthetic organisms	0.501018	0.039678	0.42128	0.0227094	0.0393537	0.0797378
Dopaminergic synapse	0.0189467	0.00450189	0.00947607	0.00324344	0.0397167	0.00947061
Amphetamine addiction	0.0189317	0.00450614	0.00945688	0.00322945	0.0398823	0.00947484
Cocaine addiction	0.0189277	0.00450728	0.0094519	0.00322814	0.0403011	0.00947581
Alcoholism	0.0189303	0.00450637	0.00945464	0.00322826	0.0407211	0.00947571
Parkinson disease	0.035573	0.0166374	0.0688911	0.0101309	0.0410441	-0.0333181
Non-alcoholic fatty liver disease (NAFLD)	0.0355611	0.0166264	0.0688448	0.0101019	0.0414576	-0.0332837
Serotonergic synapse	0.0189242	0.00450935	0.00942328	0.00322289	0.0415219	0.0095009
Peroxisome	0.147007	0.0298334	0.198741	0.00700116	0.0415233	-0.0517341
Primary bile acid biosynthesis	0.0192648	0.00452942	0.00738682	0.00542114	0.0419303	0.011878
Oxidative phosphorylation	1.32924	0.0665822	1.17268	0.0684489	0.0460594	0.156559
Nitrogen metabolism	0.445325	0.0271064	0.371613	0.0357829	0.0461808	0.0737124
Ascorbate and aldarate metabolism	0.102563	0.0167313	0.136833	0.0126233	0.0462039	-0.0342706
Fatty acid degradation	0.280099	0.0752143	0.426766	0.0479496	0.046347	-0.146667
