# Supplementary material for: Integration of Transcriptomics and Microbiomics Reveals the Responses of Bellamya aeruginosa to Toxic Cyanobacteria
Source: Toxins (Basel). 2023 Feb 1;15(2):119. doi: 10.3390/toxins15020119 (PMC9958990; doi:10.3390/toxins15020119)
Supplement: Supplementary file 1 [file toxins-15-00119-s001.zip › Supplementary Table S6.xlsx]

## Sheet: Sheet1
Table S5. The primers used in the present study.
Primer name	Sequence (5'-3')
Unigene27382-F	ATTGGAATGCGATTTGCG
Unigene27382-R	TGACTTCATCTTTCGGGACG
Unigene33279-F	GTTGCCAAAGGAAAGGATG
Unigene33279-R	AAAGCCCGCTGAAAGGT
Unigene56283-F	GGGTGGTTACATAAATGGAAGTG
Unigene56283-R	GGATAAAATCAGGTGGAGCAA
Unigene56435-F	CACTTCTGGCTACTGGGTTCA
Unigene56435-R	GACTAAGAGGGGATTGGAGGA
Unigene58383-F	TCCTGTGAAATGTGCGAAGC
Unigene58383-R	CCAAATCAATCAATGGCGGTA
Unigene11607-F	ATGTTCAAGACGTGCTGGTTCCTG
Unigene11607-R	CCAGAACGCAGAGATTCGGATAAGTC
RPL7-F	TGCCGATTGACTTTGCCATA
RPL7-R	GCTCAAGATTGCAGAGCCCTAT
